# Supplementary material for: Meta-Analysis of Gene Expression Signatures Defining the Epithelial to Mesenchymal Transition during Cancer Progression
Source: PLoS One. 2012 Dec 10;7(12):e51136. doi: 10.1371/journal.pone.0051136 (PMC3519484; doi:10.1371/journal.pone.0051136)
Supplement: Table S1 — Matrix containing significantly up- and downregulated genes across the analyzed GES datasets. (XLS) [file pone.0051136.s004.xls]

## Sheet: datamatrix
	GSE26391	GSE17708	GSE12548	GSE15205_TGFb	GSE15205_TNFa	GSE14773	GSE13579	E.TABM.949	GSE27424	GSE20247	GSE28448	GSE8240	GSE18070	GSE23655	GSE28799	GSE23952	GSE24261	GSE14405	GSE22010	GSE24202_TGFb	GSE24202_Twist	GSE24202_Gsc	GSE24202_Snail	GSE24202_shECad
A1BG	0	0	0	0	0	0	0	1	0	0	0	0	0	0	1	0	0	0	0	0	0	0	0	0
A1BG-AS1	0	0	0	0	0	0	0	0	0	0	1	0	0	0	1	0	0	0	0	0	0	0	0	0
A1CF	-1	-1	0	0	0	0	0	0	0	-1	0	0	0	0	0	0	0	0	0	0	0	0	0	0
A2M	0	0	0	0	0	0	0	0	0	0	-1	0	0	0	0	0	0	0	0	0	0	0	0	0
A2ML1	0	0	0	0	1	0	0	-1	-1	0	0	0	-1	0	0	0	0	0	-1	0	0	0	0	0
A4GALT	1	0	0	0	0	0	0	0	0	0	0	0	-1	0	0	0	0	0	0	0	0	0	0	0
AACS	-1	0	0	0	0	0	0	0	0	0	0	0	0	0	0	0	1	0	0	0	0	0	0	0
AADAC	-1	0	0	0	0	0	1	0	0	0	0	0	0	0	1	0	0	0	0	0	0	0	0	0
AADAT	0	0	-1	0	0	0	0	0	1	0	0	0	0	0	-1	0	-1	0	0	0	0	0	0	0
AAGAB	0	0	1	-1	0	0	0	0	0	0	0	0	0	0	-1	0	0	0	0	0	0	0	0	0
AAK1	0	0	1	0	0	0	0	0	0	0	-1	0	0	0	-1	0	0	0	0	0	0	0	0	0
AAMP	0	0	0	0	0	0	-1	0	0	0	0	0	0	0	0	0	0	0	0	0	0	0	0	0
AARS	0	0	1	0	0	0	0	0	0	0	0	0	0	0	0	0	0	0	0	0	0	0	0	0
AARSD1	0	0	0	0	1	0	0	0	0	0	0	0	0	0	0	0	0	0	0	0	0	0	0	0
AASDH	0	-1	0	0	0	0	0	0	0	0	0	0	0	0	0	0	0	0	0	0	0	0	0	0
AASS	1	0	0	0	0	0	0	1	0	0	0	0	0	0	0	0	0	0	0	0	1	0	0	0
AATF	0	0	0	0	0	0	0	0	0	0	0	0	0	0	0	0	0	0	0	0	0	-1	0	0
AATK	0	0	0	0	0	0	0	-1	0	0	0	0	0	0	0	0	0	0	0	0	0	0	0	0
ABAT	-1	0	0	0	0	0	0	-1	-1	0	0	0	-1	0	-1	0	0	0	0	0	1	0	0	-1
ABCA1	-1	1	1	0	0	0	0	0	0	1	1	0	0	1	1	1	0	0	0	1	1	0	1	0
ABCA12	0	0	0	0	0	0	0	0	-1	-1	0	0	-1	0	1	0	0	0	-1	-1	-1	-1	-1	-1
ABCA13	0	0	0	0	0	0	0	-1	-1	0	0	0	0	0	1	0	0	0	0	0	0	0	0	0
ABCA17P	0	0	-1	1	0	0	0	0	0	0	0	0	1	0	0	0	0	0	0	0	0	0	0	0
ABCA2	0	0	-1	0	0	0	0	0	0	0	0	0	1	0	1	0	1	0	-1	0	0	0	0	0
ABCA3	0	0	0	0	0	0	0	0	0	0	0	0	0	0	1	0	0	0	0	0	0	0	0	0
ABCA5	0	-1	1	0	0	0	0	0	-1	0	0	0	0	0	1	0	0	-1	0	0	0	0	0	0
ABCA6	0	0	0	0	0	0	0	1	0	0	0	0	0	0	0	0	0	0	1	0	0	0	0	0
ABCA7	0	0	0	0	0	0	0	-1	0	0	0	0	0	0	0	0	0	0	0	0	0	0	0	0
ABCA8	0	0	0	0	-1	0	0	0	0	0	0	0	0	0	0	0	0	0	0	0	1	1	1	1
ABCB1	-1	0	0	0	1	0	0	1	0	-1	0	0	0	0	0	0	0	0	0	0	0	0	0	0
ABCB11	0	0	0	0	0	0	0	0	0	0	0	0	0	0	1	0	0	0	0	0	0	0	0	0
ABCB4	0	0	-1	0	0	0	0	0	0	-1	0	0	0	0	0	0	0	0	0	0	0	0	0	0
ABCB5	0	0	-1	0	-1	0	0	0	0	0	0	0	0	0	0	0	0	0	0	0	0	0	0	0
ABCB6	-1	-1	-1	1	0	0	0	1	0	0	0	0	0	0	1	0	0	0	0	0	0	1	0	0
ABCB7	-1	0	0	0	0	0	0	0	0	0	0	0	0	0	0	0	0	0	0	0	0	-1	0	0
ABCB9	0	0	0	0	-1	0	0	0	0	0	0	0	0	0	0	0	0	0	0	0	0	0	0	0
ABCC1	0	0	0	0	0	0	0	0	0	0	0	0	0	0	0	0	0	0	0	0	0	0	0	-1
ABCC13	0	0	0	0	1	0	0	0	0	0	0	0	0	0	0	0	0	0	0	0	0	0	0	0
ABCC2	-1	-1	0	0	0	1	0	0	0	0	0	0	-1	0	0	0	0	0	0	0	0	0	0	0
ABCC3	-1	-1	0	-1	0	-1	0	0	-1	-1	0	0	0	1	0	0	0	0	1	0	-1	1	0	0
ABCC4	0	-1	0	0	0	-1	0	0	1	-1	0	0	1	1	0	0	0	0	1	0	0	1	0	0
ABCC5	-1	0	-1	-1	0	0	0	-1	0	0	0	0	0	0	0	0	0	0	0	0	0	0	0	0
ABCC6	-1	-1	0	0	0	0	0	0	0	0	0	0	0	0	0	-1	0	0	0	0	0	0	0	0
ABCC6P1	0	0	0	0	0	0	0	0	0	0	0	0	0	0	1	0	0	0	0	0	0	0	0	0
ABCC9	0	0	1	0	0	0	0	0	0	0	0	0	0	0	0	0	0	0	0	0	0	0	0	0
ABCD1	0	0	0	0	0	0	0	0	0	0	0	0	0	-1	0	0	0	0	0	0	0	0	0	0
ABCD2	0	0	0	0	0	0	0	0	0	0	0	0	0	0	0	0	0	0	1	0	0	0	0	0
ABCD3	-1	-1	0	0	0	0	0	0	1	0	0	0	0	0	0	0	0	0	0	0	0	0	0	0
ABCD4	0	0	-1	0	0	0	0	-1	0	-1	0	0	0	0	0	0	0	0	0	0	0	0	0	0
ABCE1	-1	0	0	0	0	0	0	0	0	1	0	0	0	0	0	0	0	0	0	0	0	0	0	0
ABCF2	0	0	0	-1	-1	0	0	0	1	0	0	0	0	0	0	0	0	0	0	0	0	0	0	0
ABCG1	0	0	0	0	0	1	0	0	0	0	0	0	-1	-1	0	-1	0	0	-1	0	0	-1	0	0
ABCG2	-1	-1	0	0	-1	-1	0	1	0	0	0	0	-1	0	0	0	0	0	0	0	0	0	-1	-1
ABCG8	0	1	0	0	0	0	0	0	0	0	0	0	0	0	0	0	0	0	0	0	0	0	0	0
ABHD1	0	0	0	0	0	0	0	0	0	-1	0	0	0	0	0	0	0	0	0	0	0	0	0	0
ABHD10	-1	0	1	0	0	0	0	1	1	0	0	0	0	0	0	0	0	0	0	0	0	0	0	0
ABHD11	0	0	0	0	0	0	0	0	1	-1	0	0	0	0	0	0	0	0	0	0	0	0	0	0
ABHD12	0	0	-1	0	-1	0	0	1	0	0	0	0	0	0	0	0	0	0	0	0	0	0	0	0
ABHD13	0	0	0	0	0	0	0	0	0	1	0	0	0	0	0	0	0	0	0	0	0	0	0	0
ABHD14A	0	0	-1	0	0	0	0	0	0	0	0	0	0	0	0	0	0	0	0	0	0	1	0	0
ABHD14B	0	-1	0	0	0	0	0	0	0	0	0	0	0	0	1	0	0	0	0	0	0	0	0	0
ABHD15	0	0	0	0	0	-1	0	0	-1	0	0	0	0	0	1	0	0	0	0	0	0	0	0	0
ABHD16A	0	0	0	0	0	0	0	0	0	0	0	0	0	0	0	0	0	1	0	0	0	0	0	0
ABHD2	-1	1	0	0	0	1	-1	0	0	1	0	0	0	0	0	0	0	0	0	0	0	0	0	0
ABHD3	-1	0	1	-1	0	0	0	0	0	0	0	0	0	0	0	0	0	0	0	0	0	0	0	-1
ABHD4	0	0	-1	-1	0	0	0	0	-1	0	0	0	0	0	0	0	0	0	0	0	0	0	0	0
ABHD5	0	0	1	1	0	0	0	0	-1	0	0	0	0	0	0	0	0	0	0	0	0	0	0	0
ABHD6	-1	0	0	0	0	0	0	0	-1	0	0	0	1	-1	0	0	0	0	0	0	0	0	0	0
ABI1	0	0	0	0	0	0	0	-1	0	0	0	0	0	0	0	0	0	0	0	0	0	0	0	0
ABI2	0	0	0	0	0	-1	0	1	0	0	0	0	0	0	0	0	0	1	0	0	0	0	0	0
ABI3BP	1	0	1	-1	1	0	0	0	-1	0	1	0	0	0	1	0	0	0	0	0	0	0	0	0
ABL1	1	0	0	0	0	0	0	0	0	0	0	0	0	0	0	0	-1	0	0	0	0	0	1	0
ABL2	0	1	-1	0	0	1	0	0	0	0	1	0	0	0	0	1	0	0	0	0	0	0	0	0
ABLIM1	0	-1	-1	0	-1	0	-1	-1	0	0	-1	0	0	-1	-1	0	-1	0	0	-1	-1	-1	-1	-1
ABLIM2	0	0	1	0	0	0	0	0	0	0	1	0	0	0	0	0	0	0	1	0	0	0	0	0
ABLIM3	0	1	0	0	0	0	0	1	-1	0	0	0	0	0	1	0	0	0	0	0	0	0	0	1
ABO	0	0	0	1	1	0	0	0	0	0	0	0	0	0	0	0	0	0	0	0	0	0	0	0
ABP1	0	0	0	0	0	0	0	0	0	0	0	0	0	0	0	0	1	0	0	0	0	0	0	0
ABR	1	1	0	0	0	0	-1	-1	0	1	0	0	0	0	0	0	0	0	0	0	0	0	0	0
ABRA	0	0	1	-1	0	0	0	0	0	0	0	0	0	0	0	0	0	0	0	0	0	0	0	0
ABTB1	0	0	0	0	0	-1	0	0	0	0	1	0	0	0	0	0	0	0	0	0	0	0	0	0
ABTB2	0	0	1	0	0	0	0	0	0	0	0	0	0	0	0	0	0	0	0	0	0	0	0	0
ACAA1	-1	0	0	0	0	0	0	0	0	0	0	0	0	0	0	0	1	0	0	0	0	0	0	0
ACAA2	0	0	0	0	0	0	0	-1	1	0	0	0	0	-1	0	0	0	0	0	0	0	0	0	0
ACACA	0	0	0	-1	1	1	0	1	1	0	0	0	0	0	1	0	0	-1	0	0	0	0	0	0
ACACB	-1	0	-1	0	0	0	1	0	-1	-1	0	0	0	0	-1	0	0	0	0	0	0	0	0	0
ACAD11	-1	0	0	0	0	0	0	0	0	0	0	0	0	0	0	0	0	0	0	0	0	0	0	0
ACAD11 /// NPHP3	0	0	0	0	0	0	0	0	0	0	0	0	0	0	0	0	0	0	-1	0	0	0	0	0
ACAD8	0	0	0	0	0	-1	0	0	0	0	0	0	0	0	0	0	0	0	0	0	0	0	0	0
ACAD9	-1	0	0	0	0	0	0	0	0	0	0	0	0	0	0	0	0	0	0	0	0	0	0	0
ACADL	0	0	-1	0	0	0	0	0	0	0	-1	0	0	0	0	0	-1	0	0	0	0	0	0	0
ACADM	-1	0	0	0	0	-1	0	0	0	0	0	0	0	0	0	0	0	0	0	0	0	0	0	0
ACADSB	-1	-1	0	0	-1	0	0	0	1	0	-1	0	0	0	1	-1	0	0	0	0	0	0	0	0
ACADVL	0	0	0	0	0	0	0	-1	0	0	0	0	0	0	0	0	1	0	0	0	0	0	0	0
ACAN	0	0	0	0	0	0	0	0	0	0	0	0	0	0	-1	0	0	0	0	0	0	0	0	0
ACAP1	0	0	0	0	0	0	0	0	0	1	0	0	0	0	0	0	0	0	0	0	0	0	0	0
ACAP2	0	0	0	0	0	0	-1	1	0	0	0	0	0	0	0	0	0	0	0	0	0	0	0	0
ACAP3	0	0	0	0	0	0	0	0	0	0	0	0	0	0	1	0	0	0	0	0	0	0	0	0
ACAT1	-1	0	0	0	0	-1	0	0	0	0	-1	0	0	0	0	0	0	0	0	0	0	0	0	0
ACAT2	0	0	0	1	1	0	0	1	0	0	0	0	-1	0	0	0	0	0	0	0	0	0	0	0
ACAT2 /// LOC100129518	0	0	0	0	0	0	0	0	0	0	0	0	0	0	0	0	0	0	1	0	0	0	0	0
ACBD4	-1	0	0	0	0	0	0	0	0	0	0	0	0	-1	0	0	0	0	0	0	0	0	0	0
ACBD5	-1	0	0	0	0	0	0	0	0	-1	0	0	0	0	0	0	0	0	0	0	0	0	0	0
ACBD6	0	0	0	0	0	-1	0	0	0	0	0	0	0	0	0	0	0	0	0	0	0	0	0	0
ACCN1	0	0	-1	0	-1	0	0	0	0	0	0	0	0	0	0	0	0	0	0	0	0	0	0	0
ACCN2	0	0	-1	0	-1	0	0	-1	0	0	0	0	0	0	0	0	0	1	0	0	0	0	0	0
ACCN3	0	0	1	0	0	0	0	0	0	0	0	0	0	0	0	0	0	0	0	0	0	0	0	0
ACCN4	0	0	0	0	0	0	0	0	0	0	1	0	0	0	0	0	0	0	0	0	0	0	0	0
ACCS	0	0	0	0	0	0	0	0	0	-1	0	0	0	0	1	0	0	0	0	0	0	0	0	0
ACD	0	0	0	0	0	-1	0	0	0	0	0	0	0	0	0	0	0	0	0	0	0	0	0	0
ACE2	0	0	0	0	0	0	0	-1	-1	0	0	0	0	0	0	0	0	0	0	0	0	0	0	0
ACER2	0	0	0	0	0	0	0	0	0	-1	0	0	0	0	0	0	0	0	0	0	0	0	0	0
ACER3	0	0	0	0	0	-1	0	-1	0	0	0	0	0	0	-1	0	1	1	0	0	0	0	0	0
ACHE	0	0	0	-1	1	0	0	0	0	0	0	0	0	0	0	0	0	0	0	0	0	0	0	0
ACLY	0	0	0	0	1	0	-1	0	0	0	0	0	0	0	0	0	0	0	0	0	0	0	0	0
ACO1	0	0	0	0	0	0	0	0	1	0	0	0	0	0	0	0	0	0	1	0	0	1	0	0
ACOT11	0	0	0	0	0	0	0	-1	0	0	-1	0	0	1	1	0	1	0	0	0	-1	-1	-1	-1
ACOT12	-1	0	0	0	0	0	0	0	0	0	0	0	0	0	0	0	0	0	0	0	0	0	0	0
ACOT13	0	0	0	0	0	0	0	0	0	0	0	0	0	0	0	0	0	0	0	0	0	-1	0	0
ACOT4	0	0	0	0	0	0	0	-1	0	0	0	0	0	0	0	0	0	-1	0	0	0	0	0	0
ACOT7	0	0	0	0	0	-1	0	0	0	0	0	0	0	0	0	0	-1	0	0	0	0	0	0	0
ACOT8	0	0	0	0	0	0	0	0	1	0	0	0	0	0	0	0	0	0	0	0	0	0	0	0
ACOX1	-1	0	0	0	0	0	0	0	0	0	0	0	0	0	-1	0	0	0	0	0	0	0	0	0
ACOX2	-1	-1	-1	0	0	0	0	0	0	-1	0	0	0	0	0	0	1	0	0	1	0	0	0	0
ACOX3	0	1	-1	0	0	0	0	0	0	0	0	0	0	0	0	0	0	0	0	0	0	0	0	0
ACOXL	0	0	0	0	0	0	0	0	0	0	0	0	0	0	1	0	0	0	0	0	0	0	0	0
ACP2	0	0	0	0	0	0	0	-1	0	0	0	0	0	0	0	0	0	0	0	0	0	0	0	0
ACP5	0	0	0	0	0	0	0	-1	-1	0	0	0	0	0	1	0	0	0	-1	0	0	0	0	0
ACP6	-1	0	0	0	0	-1	0	-1	0	0	0	0	0	0	0	0	0	0	0	0	0	0	0	0
ACPL2	-1	0	-1	0	0	-1	0	0	0	0	0	0	-1	0	0	0	0	0	0	0	0	0	0	0
ACPP	0	0	-1	0	0	1	0	0	0	0	0	0	0	0	0	0	0	0	0	0	0	0	0	0
ACRBP	0	0	0	0	-1	0	0	0	0	0	0	0	0	0	0	0	0	0	0	0	0	0	0	0
ACRC	0	0	0	0	0	0	0	0	0	0	1	0	0	0	0	0	0	0	0	0	0	0	0	0
ACRV1	0	0	0	0	0	0	0	0	0	0	0	0	0	0	0	0	1	0	0	0	0	0	0	0
ACSBG1	0	0	0	0	0	1	0	0	0	0	0	0	0	0	1	0	0	0	0	0	0	0	0	0
ACSF2	-1	0	0	0	0	0	0	-1	-1	0	0	0	-1	0	0	0	1	0	0	0	0	0	0	0
ACSF3	0	0	0	0	0	0	0	0	0	-1	0	0	0	0	0	0	0	0	0	0	0	0	0	0
ACSL1	-1	1	0	0	0	0	0	0	1	-1	0	0	-1	0	1	0	0	0	0	0	0	0	0	1
ACSL4	-1	0	0	0	0	0	0	0	0	1	0	0	0	0	0	0	0	0	1	0	-1	0	0	0
ACSL5	-1	0	1	-1	0	0	0	0	0	-1	0	0	1	0	0	0	0	0	1	0	0	0	0	0
ACSL6	0	0	-1	0	0	0	0	0	0	0	1	0	0	0	0	0	0	-1	0	0	0	0	0	0
ACSM1	0	0	0	0	0	0	0	0	0	0	1	0	0	0	0	0	0	0	0	0	0	0	0	0
ACSM2A	0	0	0	0	0	0	0	0	0	0	0	0	0	0	0	0	0	1	0	0	0	0	0	0
ACSM3	-1	-1	1	-1	0	-1	0	0	0	-1	-1	0	0	0	0	0	-1	-1	0	0	0	0	0	0
ACSM5	0	0	0	1	0	0	0	0	0	0	0	0	0	0	0	0	0	0	0	0	0	0	0	0
ACSS1	0	-1	1	0	0	-1	0	0	0	-1	0	0	0	0	1	-1	0	0	1	0	0	0	0	0
ACSS2	0	-1	1	1	1	1	0	0	0	-1	0	0	0	0	0	0	0	0	1	0	0	0	0	0
ACSS3	-1	0	0	0	0	0	0	0	0	1	0	0	0	0	0	0	0	0	0	0	0	0	0	0
ACTA1	0	0	0	0	1	0	0	0	0	0	1	0	0	0	0	0	0	0	0	0	0	0	0	0
ACTA2	1	0	-1	0	0	0	0	-1	1	0	0	0	0	1	1	0	1	0	0	0	1	0	1	1
ACTB	0	0	0	0	0	0	0	-1	0	0	0	0	0	0	0	0	0	0	0	0	0	0	0	0
ACTBL2	1	0	0	0	0	0	0	0	0	1	0	0	0	0	0	0	0	0	0	0	0	0	0	0
ACTC1	1	0	-1	0	-1	0	0	0	0	1	0	0	0	0	0	0	0	0	0	0	0	0	0	0
ACTG2	1	0	0	0	0	0	0	1	0	0	0	0	0	1	0	0	0	-1	0	0	0	0	0	0
ACTL7A	0	0	0	0	0	0	0	0	0	0	0	0	0	1	0	0	0	0	0	0	0	0	0	0
ACTL7B	0	0	0	0	0	0	0	0	0	0	1	0	0	0	0	0	0	0	0	0	0	0	0	0
ACTL8	-1	0	0	0	0	0	0	0	0	1	0	0	0	0	0	0	0	0	0	0	0	0	0	0
ACTN1	0	1	0	-1	0	0	0	0	0	0	0	0	0	0	0	1	1	0	1	0	0	0	0	0
ACTN3	0	0	0	0	0	0	0	-1	0	0	0	0	0	0	0	0	0	0	0	0	0	0	0	0
ACTN4	0	0	0	0	0	0	0	-1	0	0	0	0	0	0	0	0	0	0	0	0	0	0	0	0
ACTR10	0	0	0	0	0	0	0	-1	0	0	0	0	0	0	0	0	0	0	0	0	0	0	0	0
ACTR1A	0	0	0	0	0	0	0	1	0	0	0	0	0	0	0	0	0	0	0	0	0	0	0	0
ACTR2	0	0	0	0	0	0	-1	0	0	0	0	0	0	0	0	0	0	0	0	0	0	0	0	0
ACTR3	0	0	0	0	0	0	0	-1	0	0	0	0	0	0	0	0	0	1	0	0	0	0	0	0
ACTR3B	-1	0	0	0	0	0	0	0	1	1	-1	0	0	0	0	0	0	0	0	0	0	0	0	0
ACTR3C	0	0	-1	0	0	0	0	0	0	0	0	0	0	0	0	0	0	0	0	0	0	0	0	0
ACTR5	0	0	0	0	0	0	0	0	1	0	0	0	0	0	0	0	0	0	0	0	0	0	0	0
ACTR6	-1	0	0	0	0	0	0	0	0	0	0	0	0	0	0	0	0	0	0	0	0	0	0	0
ACTR8	-1	0	0	0	0	0	0	0	0	0	0	0	0	0	0	0	0	0	0	0	0	0	0	0
ACTRT2	0	0	-1	0	0	0	0	0	0	0	0	0	0	0	0	0	0	0	0	0	0	0	0	0
ACVR1	0	1	0	0	0	1	0	0	0	0	1	0	0	0	0	0	0	0	0	1	1	1	1	0
ACVR1B	0	-1	-1	0	0	0	0	0	0	0	0	0	0	0	0	0	0	0	0	0	0	0	0	0
ACVR1C	0	0	0	0	0	0	0	0	0	0	0	0	0	0	1	0	0	0	0	0	0	0	0	0
ACVR2B	0	0	0	-1	0	-1	0	0	0	-1	0	0	0	0	0	0	0	0	0	0	0	0	0	0
ACY1	-1	-1	0	0	0	0	0	0	0	0	0	0	0	0	0	0	0	0	0	0	0	0	0	0
ACY3	-1	0	0	0	0	0	0	0	0	0	1	0	0	0	0	0	0	0	0	0	0	0	0	0
ACYP1	0	0	0	0	1	0	0	0	0	1	0	0	0	0	0	0	-1	0	0	0	0	0	0	0
ACYP2	0	0	0	0	0	0	0	0	-1	0	0	0	0	0	0	0	1	0	0	0	0	0	0	0
ADA	1	1	-1	0	-1	0	0	-1	0	0	0	0	0	0	0	1	0	0	0	0	0	0	0	0
ADAD1	0	0	0	0	0	0	0	0	0	0	0	0	0	0	0	0	0	1	0	0	0	0	0	0
ADAD2	0	0	0	0	0	0	0	0	0	0	0	0	0	0	-1	0	0	0	0	0	0	0	0	0
ADAL	-1	0	0	0	0	0	0	0	0	0	0	0	0	0	0	0	0	0	0	0	0	0	0	0
ADAM10	0	0	0	0	0	0	0	0	0	0	0	0	0	0	0	0	0	0	0	0	0	1	0	0
ADAM11	0	0	0	0	0	0	0	1	0	-1	0	0	0	0	0	0	0	0	0	0	0	0	0	0
ADAM12	1	0	1	0	0	0	0	0	0	1	1	0	1	0	0	0	0	1	0	1	1	1	0	1
ADAM15	0	0	0	0	0	0	-1	-1	0	0	0	0	-1	0	0	0	0	0	0	0	0	0	0	0
ADAM19	1	1	0	0	1	0	0	0	0	1	0	0	1	0	0	1	0	0	0	1	0	0	0	0
ADAM22	0	1	0	0	-1	0	0	1	0	0	0	0	0	0	0	0	0	0	0	0	0	0	0	0
ADAM23	1	0	0	0	0	0	0	0	1	0	0	0	0	0	0	0	0	0	0	0	0	0	0	0
ADAM28	0	0	1	1	0	0	0	0	0	0	0	0	0	0	-1	0	0	0	0	0	0	0	0	0
ADAM30	0	0	0	0	0	0	0	0	0	1	0	0	0	0	0	0	0	0	0	0	0	0	0	0
ADAM32	0	0	0	0	0	0	0	0	0	0	0	0	0	0	1	0	0	0	0	0	0	0	0	0
ADAM33	0	0	0	0	0	0	0	0	0	0	0	0	0	0	1	0	0	0	0	0	0	0	0	0
ADAM6	0	0	0	0	0	0	0	0	0	0	0	0	0	0	1	0	0	0	0	0	0	0	0	0
ADAM8	0	0	1	0	1	0	0	-1	0	0	0	0	0	0	0	0	0	0	0	0	0	0	0	-1
ADAM9	0	0	0	0	-1	0	0	0	0	0	0	0	0	0	0	0	0	0	0	0	0	0	0	0
ADAMTS1	1	0	0	0	0	0	0	1	-1	0	0	0	1	0	1	0	-1	0	0	0	0	0	0	0
ADAMTS12	1	0	0	0	0	0	0	1	0	0	0	0	1	0	0	0	0	0	0	0	0	0	0	0
ADAMTS13	0	0	0	0	0	0	0	-1	0	0	0	0	0	0	0	0	0	0	0	0	0	0	0	0
ADAMTS14	1	0	1	-1	0	0	0	0	0	0	0	0	0	0	0	0	0	0	0	0	0	0	0	0
ADAMTS15	1	1	-1	0	-1	0	0	0	0	0	0	0	1	0	0	1	0	0	0	0	0	0	0	0
ADAMTS16	1	0	0	0	0	0	0	0	0	0	0	0	0	0	0	0	0	0	0	0	0	0	0	0
ADAMTS19	0	0	0	0	0	0	0	0	0	0	0	0	0	0	1	0	0	0	0	0	0	0	0	0
ADAMTS2	1	0	-1	0	-1	0	0	1	0	0	0	0	0	0	0	0	0	0	0	0	0	0	0	0
ADAMTS20	0	0	-1	1	0	0	0	0	0	0	0	0	0	0	0	0	0	0	0	0	0	0	0	0
ADAMTS3	1	0	-1	0	-1	0	0	0	1	0	0	0	0	0	-1	0	0	0	0	0	0	0	0	0
ADAMTS5	0	0	-1	1	0	0	0	1	0	0	0	0	0	0	0	0	0	0	0	0	0	0	0	0
ADAMTS6	0	1	1	0	1	-1	0	0	0	1	0	0	0	0	0	0	0	0	0	0	0	0	0	0
ADAMTS7	1	0	0	0	0	0	0	-1	0	0	0	0	0	0	0	0	0	0	0	0	0	0	0	0
ADAMTS8	0	0	0	0	-1	0	0	0	0	0	1	0	0	0	0	0	0	0	0	0	0	0	0	0
ADAMTS9	0	1	1	0	-1	0	0	1	0	0	1	0	0	0	1	0	0	0	0	0	0	0	0	0
ADAMTSL1	0	0	1	-1	0	0	0	0	-1	0	0	0	0	0	0	0	0	0	0	0	0	0	0	0
ADAMTSL3	-1	0	-1	0	0	0	0	0	0	0	1	0	0	0	-1	0	0	0	0	0	0	0	0	0
ADAMTSL4	0	0	-1	1	-1	0	0	0	-1	-1	0	0	1	0	0	0	0	0	0	0	0	0	0	0
ADAP1	0	0	1	0	0	0	0	0	-1	-1	0	0	-1	0	0	0	1	0	0	0	0	0	0	0
ADAP1 /// COX19	0	0	0	0	0	0	0	0	0	0	0	0	0	0	0	0	0	0	-1	0	0	0	0	0
ADAP2	0	0	0	0	0	0	0	0	0	0	0	0	0	0	-1	0	0	0	0	0	0	0	0	0
ADAR	0	0	0	0	0	0	0	-1	0	0	0	0	0	0	0	0	0	0	0	0	0	0	0	0
ADARB1	1	0	0	0	1	0	0	-1	-1	0	0	0	0	0	0	0	0	0	0	-1	0	0	0	-1
ADAT2	-1	0	0	0	0	0	0	0	0	0	0	0	0	0	0	0	0	0	0	0	0	0	0	0
ADC	0	0	0	0	1	0	0	0	0	0	0	0	0	0	1	1	0	0	0	0	0	0	0	0
ADCK1	0	0	0	-1	0	0	0	0	0	0	0	0	0	0	0	0	0	0	0	0	0	0	0	0
ADCK2	-1	0	0	0	0	0	0	-1	-1	0	0	0	0	0	0	0	0	0	0	0	0	0	0	0
ADCK3	0	-1	0	0	-1	0	0	0	1	0	0	0	0	0	0	-1	0	0	0	0	0	0	0	0
ADCY1	1	0	0	0	0	0	0	0	0	-1	0	0	0	1	0	0	0	0	0	0	0	0	0	0
ADCY2	0	0	0	0	0	0	0	0	0	0	0	0	0	0	1	0	0	0	0	0	0	0	0	0
ADCY3	0	0	0	0	0	0	0	0	0	0	0	0	0	0	0	0	-1	0	0	0	0	0	0	0
ADCY5	-1	0	0	0	0	0	0	0	0	0	0	0	0	0	1	0	0	0	0	0	0	0	0	0
ADCY6	0	0	0	0	0	0	0	0	-1	-1	0	0	0	0	0	0	0	0	0	0	0	0	0	0
ADCY7	0	1	-1	1	0	0	0	0	0	0	0	0	0	0	0	0	0	0	-1	0	0	0	0	-1
ADCY8	0	0	0	0	0	0	0	0	0	1	0	0	0	0	0	0	0	0	0	0	0	0	0	0
ADCY9	0	0	0	0	0	0	0	0	-1	0	0	0	0	0	0	-1	0	0	0	0	0	1	0	0
ADCYAP1	0	0	-1	0	0	0	0	0	0	0	0	0	0	0	0	0	0	0	0	0	0	0	0	0
ADD1	0	0	0	0	1	0	0	0	0	0	0	0	0	0	0	0	0	0	0	0	0	0	1	0
ADD2	1	0	0	0	0	0	0	0	0	0	0	0	1	0	-1	0	0	0	0	-1	0	-1	-1	0
ADD3	0	0	0	0	0	0	0	-1	0	0	0	0	0	0	0	0	1	0	0	0	0	0	0	0
ADH1A	-1	0	0	0	0	0	0	0	0	0	0	0	0	0	0	0	0	0	0	0	0	0	0	0
ADH1B	-1	0	0	0	1	0	0	0	0	0	0	0	0	0	0	0	0	1	0	0	0	1	0	0
ADH1C	0	-1	0	0	0	-1	0	0	0	0	0	0	0	0	0	0	0	0	0	0	0	0	0	0
ADH4	0	0	0	0	1	0	0	0	0	1	1	0	0	0	0	0	0	1	0	0	0	0	0	0
ADH5	-1	0	0	0	0	-1	0	0	0	1	0	0	0	0	0	0	0	0	0	0	0	0	0	0
ADH6	-1	0	0	0	0	0	0	0	0	0	0	0	0	0	0	0	0	0	0	0	0	0	0	0
ADH7	0	0	0	0	0	0	0	0	0	0	0	0	0	0	1	0	0	0	0	0	0	0	0	0
ADHFE1	0	0	-1	0	0	0	0	0	-1	0	0	0	0	0	0	0	0	0	0	0	0	0	0	0
ADI1	-1	-1	0	0	0	0	0	1	0	0	0	0	0	0	0	0	0	0	0	0	0	0	0	0
ADIG	0	0	0	-1	0	0	0	0	0	0	0	0	0	0	0	0	0	1	0	0	0	0	0	0
ADIPOQ	0	0	0	0	0	0	0	0	0	0	0	0	0	0	0	0	0	1	0	0	0	0	0	0
ADK	0	0	0	0	0	0	0	0	0	0	0	0	0	0	0	0	0	0	0	0	0	0	-1	0
ADM	0	0	-1	0	-1	1	-1	1	-1	-1	0	0	1	1	1	0	0	-1	0	0	1	1	0	0
ADNP	0	0	0	0	0	0	0	-1	0	0	0	0	0	0	0	0	0	0	0	0	0	0	0	0
ADNP2	0	0	0	0	0	0	-1	0	0	0	0	0	0	0	0	0	0	0	0	0	0	0	0	0
ADORA1	0	0	-1	0	0	0	0	0	0	-1	0	0	0	0	0	0	0	0	0	0	0	0	0	0
ADORA2B	0	-1	0	0	0	0	0	0	1	0	0	0	0	0	0	0	0	-1	0	0	0	0	0	0
ADPRH	0	0	0	0	0	0	0	0	0	0	0	0	0	-1	0	0	0	0	0	0	0	0	0	0
ADPRHL1	0	0	0	0	0	0	0	0	0	0	0	0	0	0	0	0	0	-1	0	0	0	0	0	0
ADRA1A	0	0	-1	-1	0	0	0	0	0	0	0	0	0	0	1	0	0	0	0	0	0	0	0	0
ADRA1B	0	0	0	0	0	0	0	-1	0	0	0	0	0	0	0	0	0	0	0	0	0	0	0	0
ADRA2A	0	1	0	0	0	-1	0	0	0	0	0	0	0	0	-1	0	0	0	0	0	0	0	0	0
ADRA2B	0	0	-1	0	0	0	0	0	0	0	0	0	0	0	0	0	0	0	0	0	0	0	0	0
ADRA2C	0	0	0	0	0	0	0	0	0	0	0	0	0	0	-1	0	0	0	0	0	0	0	0	0
ADRB1	0	0	0	1	0	-1	0	0	-1	0	0	0	0	0	0	0	0	0	0	0	0	0	0	0
ADRB2	0	0	-1	1	-1	0	0	0	-1	-1	0	0	-1	0	-1	0	0	0	0	0	-1	-1	-1	-1
ADRBK1	0	0	0	0	0	0	-1	0	0	0	0	0	0	0	0	0	0	0	0	0	0	0	0	0
ADRBK2	-1	0	0	1	0	-1	0	0	-1	0	0	0	0	0	0	0	0	0	0	0	0	0	0	0
ADSL	0	0	0	0	0	-1	0	0	1	0	0	0	0	0	0	0	0	0	0	0	0	0	0	0
ADSSL1	0	0	0	0	0	0	0	0	0	0	1	0	0	0	0	0	1	-1	0	0	0	0	0	0
AEBP1	1	0	0	0	0	0	-1	0	0	0	0	0	0	0	0	0	0	0	0	0	0	0	0	0
AEN	0	0	0	0	0	0	-1	1	1	0	0	0	0	0	0	0	-1	0	0	0	0	0	0	0
AFAP1	1	1	0	0	0	0	0	0	0	-1	0	0	0	0	-1	0	-1	0	0	0	0	0	0	0
AFAP1-AS1	0	0	0	0	0	0	0	0	-1	0	0	0	0	0	0	0	0	0	0	0	0	0	0	0
AFAP1L1	0	0	-1	1	0	0	0	0	0	0	0	0	1	0	0	0	0	0	0	0	0	0	0	0
AFAP1L2	1	1	0	0	0	0	0	-1	-1	1	1	0	-1	0	0	0	0	0	0	0	0	0	0	0
AFF1	0	0	0	0	0	0	0	0	0	0	0	0	0	0	1	0	0	0	0	0	0	0	0	0
AFF2	0	0	0	0	0	0	0	0	0	-1	1	0	0	0	0	0	0	0	0	0	0	0	0	0
AFF3	0	0	1	0	0	0	0	0	0	1	0	0	0	-1	0	0	1	0	0	0	0	0	0	0
AFF4	0	0	0	0	0	1	0	-1	0	0	0	0	0	0	0	0	0	0	0	0	0	0	0	0
AFG3L1P	0	0	0	0	0	0	0	0	1	0	0	0	0	0	0	0	0	0	0	0	0	0	0	0
AFM	0	0	0	0	0	0	0	0	0	0	-1	0	0	0	0	0	0	0	0	0	0	0	0	0
AFMID	-1	0	0	0	0	0	0	0	1	0	0	0	0	0	0	0	0	0	0	0	0	0	0	0
AFP	-1	0	0	-1	0	0	0	0	0	1	1	0	0	0	0	0	0	0	0	0	0	0	0	0
AFTPH	0	0	0	0	0	0	0	0	0	-1	0	0	0	0	0	0	0	0	0	0	0	0	0	0
AGA	0	0	0	0	0	-1	0	0	0	0	0	0	0	0	0	0	0	0	0	0	0	0	0	0
AGAP1	1	0	-1	0	0	0	0	1	0	0	0	0	0	0	0	0	0	0	0	0	1	0	0	0
AGAP3	0	0	0	0	0	0	0	0	0	1	0	0	0	0	0	0	0	0	0	0	0	0	0	0
AGAP4	0	0	1	0	0	0	0	0	0	0	0	0	0	0	0	0	0	0	0	0	0	0	0	0
AGAP7	0	0	0	0	0	0	0	0	0	1	0	0	0	0	0	0	0	0	0	0	0	0	0	0
AGBL2	-1	0	0	0	0	0	0	0	-1	0	0	0	0	0	0	0	0	1	0	0	0	0	0	0
AGBL3	0	0	0	0	0	0	0	0	0	0	1	0	0	0	0	0	0	0	0	0	0	0	0	0
AGBL5	0	0	-1	0	0	-1	0	0	0	0	0	0	0	0	0	0	0	0	0	0	0	0	0	0
AGER	0	0	0	1	0	0	0	0	0	0	0	0	0	0	0	0	0	0	0	0	0	0	0	0
AGFG1	-1	-1	0	0	0	0	0	0	0	0	0	0	0	0	-1	0	0	0	0	0	0	0	0	0
AGFG2	0	-1	0	0	0	-1	1	0	0	0	-1	0	0	0	0	0	0	0	0	0	0	0	0	0
AGK	0	0	0	0	0	0	0	-1	0	0	0	0	0	0	0	0	0	0	0	0	0	0	0	0
AGL	-1	0	0	0	0	0	0	0	0	0	0	0	0	0	0	0	0	0	0	0	0	0	0	-1
AGMAT	-1	-1	0	0	0	0	0	0	0	0	0	0	0	0	0	0	0	0	0	0	0	0	0	0
AGPAT2	0	0	0	0	0	0	0	0	-1	0	0	0	0	0	0	0	0	0	0	0	0	0	0	0
AGPAT3	0	0	0	0	0	-1	-1	0	-1	0	0	0	0	0	0	0	0	0	0	0	0	0	0	0
AGPAT4	1	0	0	0	0	0	-1	0	0	0	1	0	0	0	0	0	0	0	0	0	0	0	0	0
AGPAT5	0	0	-1	1	0	0	0	0	1	0	0	0	0	0	0	0	0	0	0	0	0	0	0	0
AGPAT9	-1	-1	0	0	0	0	0	0	1	-1	0	0	0	0	1	0	0	0	0	0	0	0	0	0
AGPHD1	0	-1	0	0	0	-1	0	0	0	0	0	0	0	0	0	-1	0	0	0	0	0	0	0	0
AGPS	0	0	0	0	0	-1	0	0	0	0	0	0	0	0	1	1	0	1	0	0	0	0	0	0
AGR2	-1	-1	0	0	1	0	0	-1	-1	0	0	-1	-1	1	1	-1	0	0	-1	-1	-1	-1	-1	0
AGR3	0	0	0	0	0	0	0	0	0	0	0	0	0	0	1	0	0	0	0	0	0	0	0	0
AGRN	0	0	0	0	0	0	0	-1	0	0	1	0	0	0	0	0	0	0	0	0	-1	-1	-1	-1
AGRP	0	0	0	0	0	0	0	0	0	-1	0	0	0	0	0	0	0	0	0	0	0	0	0	0
AGT	-1	0	0	0	0	0	0	0	0	-1	0	0	0	0	0	0	0	0	0	0	0	0	0	0
AGTPBP1	0	0	0	0	0	-1	0	0	0	1	-1	0	0	0	0	0	0	0	0	0	0	0	0	0
AGTR1	-1	-1	0	0	0	0	0	0	0	0	0	0	0	0	0	0	0	0	0	0	1	0	1	1
AGTR2	0	0	1	0	0	0	0	0	0	0	0	0	0	0	0	0	0	0	0	0	0	0	0	0
AGTRAP	0	0	1	0	0	0	0	-1	-1	0	0	0	0	0	0	0	0	0	0	0	0	0	0	0
AGXT	0	0	0	0	0	0	1	0	0	0	0	0	0	0	0	0	1	0	0	0	0	0	0	0
AGXT2	-1	0	0	-1	0	0	0	0	0	0	0	0	0	0	0	0	0	0	0	0	0	0	0	0
AGXT2L1	-1	0	0	0	0	0	0	0	0	0	0	0	0	0	0	0	0	0	0	0	0	0	0	0
AGXT2L2	0	0	0	0	0	0	0	0	0	-1	0	0	0	0	0	0	0	0	0	0	0	0	0	0
AHCTF1	-1	0	1	0	0	0	0	0	1	0	0	0	0	0	0	0	0	0	0	0	0	0	0	0
AHCY	0	0	0	0	0	-1	0	0	0	0	0	0	0	0	0	0	0	0	0	0	0	0	0	0
AHCYL1	0	-1	0	0	0	0	0	0	0	0	0	0	0	0	0	-1	0	0	0	0	0	0	0	0
AHCYL2	0	0	0	0	0	0	-1	0	-1	0	0	0	0	0	0	0	0	0	0	0	0	0	0	0
AHI1	0	0	0	0	0	0	0	1	1	0	0	0	0	0	0	0	0	0	0	0	0	0	0	0
AHNAK	0	1	0	0	1	0	0	-1	-1	-1	0	0	0	0	0	0	1	0	0	0	0	0	0	0
AHNAK2	0	1	-1	0	0	1	0	-1	-1	0	0	0	0	0	1	0	0	-1	0	0	0	1	-1	0
AHR	0	-1	0	0	0	0	0	0	0	0	0	0	0	1	0	0	0	0	0	0	0	1	0	0
AHRR	1	0	0	0	0	1	0	1	0	0	0	0	0	0	0	0	0	1	0	0	0	0	0	0
AHSA1	0	0	0	0	0	0	0	-1	1	0	0	0	0	0	0	0	0	0	0	0	0	-1	0	0
AHSA2	0	0	0	1	0	0	0	0	0	0	0	0	0	0	0	0	0	0	0	0	0	0	0	0
AHSG	-1	0	0	0	0	0	0	0	0	0	0	0	0	0	0	0	0	0	0	0	0	0	0	0
AHSP	0	0	0	-1	0	0	0	0	0	0	0	0	0	0	0	0	0	0	0	0	0	0	0	0
AICDA	0	0	1	0	0	0	0	0	0	1	0	0	0	0	0	0	0	0	0	0	0	0	0	0
AIF1L	1	0	0	0	0	-1	0	0	-1	-1	0	0	-1	0	-1	0	0	-1	0	0	0	0	0	0
AIFM1	-1	0	0	0	0	-1	0	0	0	0	0	0	0	0	0	0	0	0	0	0	0	-1	0	0
AIFM2	-1	-1	0	0	0	0	0	1	0	0	0	0	0	0	-1	0	0	-1	0	0	0	0	0	0
AIG1	-1	0	0	0	1	-1	0	-1	-1	0	0	0	0	0	0	-1	0	0	0	0	0	0	0	0
AIM1	0	0	1	0	0	0	0	-1	0	1	0	0	0	0	1	0	0	0	0	0	0	-1	0	-1
AIM1L	0	0	0	0	0	0	0	0	-1	0	0	0	-1	0	0	0	0	0	0	0	0	0	0	0
AIM2	0	0	0	0	0	0	0	0	-1	0	0	0	0	0	0	0	0	0	0	0	0	0	0	0
AIMP1	0	0	0	0	0	0	0	0	0	1	0	0	0	0	0	0	0	0	0	0	0	0	0	0
AIMP2	0	0	0	-1	0	0	0	0	0	0	0	0	0	0	0	0	0	0	0	0	0	0	0	0
AIP	0	0	0	0	0	0	0	0	0	0	0	0	0	0	0	0	0	0	0	0	0	0	0	1
AIPL1	0	0	-1	-1	0	0	0	0	0	0	0	0	0	0	0	0	0	0	0	0	0	0	0	0
AJAP1	0	0	0	0	0	0	0	0	0	0	0	0	0	0	0	0	0	0	0	0	-1	-1	-1	-1
AK1	0	0	0	0	0	0	0	0	0	0	0	0	0	0	0	0	1	0	0	0	0	0	0	0
AK2	0	0	-1	0	0	0	-1	0	1	0	-1	0	0	0	1	0	0	-1	0	0	0	-1	0	0
AK3	0	-1	0	0	0	0	0	0	0	0	0	0	0	0	0	0	0	0	0	0	0	0	0	0
AK4	0	-1	-1	0	0	1	0	0	0	-1	0	0	-1	-1	0	1	0	0	0	-1	0	-1	-1	0
AK5	1	0	1	0	1	0	0	1	0	0	0	0	0	0	0	0	0	0	0	0	0	0	0	0
AK7	0	0	0	0	0	0	0	0	1	0	0	0	0	0	-1	0	0	0	0	0	0	0	0	0
AK8	0	0	0	0	0	0	0	0	0	0	0	0	0	0	-1	0	0	0	0	0	0	0	0	0
AKAP1	-1	0	0	0	0	0	0	0	0	0	0	0	0	0	0	0	0	0	0	0	0	0	-1	-1
AKAP10	0	0	0	0	0	0	0	0	0	0	0	0	0	0	0	0	0	-1	0	0	0	0	0	0
AKAP11	0	0	0	0	0	0	0	0	0	-1	0	0	0	0	0	0	0	0	0	0	0	0	0	0
AKAP12	0	0	0	-1	1	1	0	-1	1	1	0	0	1	1	-1	0	0	1	1	0	0	1	0	0
AKAP13	0	0	0	0	0	0	0	0	-1	-1	1	0	0	0	0	0	0	-1	0	0	0	1	0	0
AKAP17A	0	0	0	0	0	0	1	0	0	0	0	0	0	0	1	0	0	0	0	0	0	0	0	0
AKAP5	0	0	0	0	0	0	0	0	0	0	0	0	0	0	0	0	0	1	0	0	0	0	0	0
AKAP6	0	0	-1	0	0	0	0	0	0	0	0	0	0	-1	0	0	1	0	0	0	0	0	0	0
AKAP7	0	0	0	0	0	0	0	1	0	0	-1	0	0	0	0	0	-1	0	0	0	0	0	0	0
AKAP8	0	0	0	0	0	0	0	0	1	0	0	0	0	0	0	0	0	0	0	0	0	0	0	0
AKAP8L	0	0	0	0	0	0	0	0	0	0	0	0	0	0	0	0	1	0	0	0	0	0	0	0
AKAP9	0	0	0	0	0	0	0	0	0	0	0	0	0	1	0	0	0	0	0	0	0	0	0	0
AKD1	0	0	0	1	0	0	0	0	0	0	0	0	0	0	0	0	0	0	0	0	0	0	0	0
AKIRIN1	0	0	0	0	0	0	0	-1	0	0	0	0	0	0	0	0	0	0	0	0	0	0	0	0
AKIRIN2	0	0	0	0	0	0	0	-1	0	0	0	0	0	0	0	0	0	0	0	0	0	0	0	0
AKNA	0	0	-1	0	0	0	0	0	0	0	0	0	0	0	-1	0	0	0	0	0	0	0	0	0
AKR1A1	-1	-1	1	0	0	0	0	0	0	0	0	0	0	0	0	0	0	0	0	0	0	0	0	0
AKR1B1	0	0	1	0	0	0	0	0	0	-1	0	0	1	0	0	0	0	0	0	0	0	0	0	1
AKR1B10	-1	-1	0	0	0	1	0	0	-1	0	0	0	0	0	1	0	0	0	1	0	0	0	0	0
AKR1C1	-1	-1	0	0	0	1	0	0	-1	0	0	0	1	1	1	0	0	-1	0	0	0	0	-1	-1
AKR1C2	-1	-1	0	0	1	1	0	0	-1	0	0	0	1	1	1	0	0	0	0	0	0	0	-1	-1
AKR1C3	-1	0	-1	0	-1	0	0	0	-1	0	0	0	1	1	1	0	1	-1	1	0	0	1	0	-1
AKR1C4	-1	-1	0	0	0	1	0	0	0	0	0	0	0	0	0	0	0	0	0	0	0	0	0	0
AKR1D1	-1	0	0	0	0	0	0	0	0	0	0	0	0	0	0	0	0	0	0	0	0	0	0	0
AKR7A2	0	0	0	0	0	0	0	0	0	0	0	0	0	0	1	0	0	0	0	0	0	0	0	0
AKT2	0	0	0	0	0	0	0	0	0	0	0	0	0	0	1	0	0	0	0	0	0	0	0	0
AKT3	1	1	0	0	0	0	0	0	0	0	0	0	1	0	-1	1	0	0	0	0	0	0	0	0
AKTIP	-1	0	0	0	0	0	0	0	0	0	0	0	-1	0	0	0	0	0	0	0	0	0	0	0
ALAD	0	0	-1	0	0	0	0	0	0	0	0	0	0	0	0	0	0	1	0	0	0	0	0	0
ALAS1	-1	0	0	0	0	0	0	0	0	0	0	0	0	0	0	0	1	0	0	0	0	-1	0	0
ALB	-1	0	0	1	0	0	0	0	0	0	0	0	0	0	0	0	0	0	0	0	0	0	0	0
ALCAM	-1	-1	1	0	0	-1	0	1	0	0	0	0	0	1	0	0	1	0	0	0	0	1	0	1
ALDH1A1	-1	0	0	0	0	0	0	0	1	0	0	0	0	0	1	0	0	0	0	0	0	0	0	0
ALDH1A2	1	0	0	0	0	0	0	0	0	0	0	0	0	0	1	0	0	0	0	0	0	0	0	0
ALDH1A3	1	0	-1	0	0	-1	0	0	0	0	0	0	-1	0	-1	0	0	-1	0	-1	-1	-1	-1	-1
ALDH1B1	0	0	0	0	0	0	0	0	1	0	0	0	0	0	0	0	0	0	0	0	0	-1	0	0
ALDH1L1	0	0	1	0	0	0	0	-1	0	0	0	0	0	0	0	0	0	0	0	0	0	0	0	0
ALDH1L2	1	0	0	0	1	0	0	0	-1	0	0	0	0	0	0	0	0	1	-1	0	0	0	0	0
ALDH2	-1	-1	0	0	0	0	0	0	0	-1	0	0	0	0	1	0	0	0	0	0	0	0	0	0
ALDH3A1	0	-1	0	0	0	0	0	0	0	0	-1	-1	0	0	0	0	0	-1	0	0	0	1	0	0
ALDH3A2	-1	-1	0	-1	0	0	0	-1	-1	0	-1	-1	0	0	0	0	0	0	0	0	0	1	0	0
ALDH3B1	1	-1	0	-1	0	0	-1	1	0	-1	0	0	0	0	0	0	0	-1	0	0	0	1	0	0
ALDH3B2	0	0	0	0	0	0	0	0	-1	0	0	0	-1	-1	1	0	0	0	0	0	0	0	0	0
ALDH4A1	-1	0	-1	0	-1	-1	0	-1	-1	0	0	0	0	0	1	0	1	0	0	0	0	0	0	0
ALDH5A1	-1	0	0	0	-1	0	0	0	0	-1	0	0	0	0	0	-1	0	0	0	0	1	0	0	0
ALDH6A1	-1	-1	0	0	0	0	0	0	-1	0	0	0	0	0	0	-1	0	-1	0	0	1	1	1	1
ALDH6A1 /// C14orf45	0	0	0	0	0	0	0	0	0	0	0	0	0	0	0	0	0	0	-1	0	0	0	0	0
ALDH7A1	0	-1	0	0	0	0	0	0	0	0	0	0	0	0	0	0	0	0	0	0	0	0	0	0
ALDH9A1	-1	-1	0	0	0	-1	0	0	0	0	0	0	0	0	0	0	0	0	0	0	0	0	0	0
ALDOA	0	0	0	0	0	1	0	0	0	0	0	0	0	0	0	0	0	0	0	0	0	0	0	0
ALDOAP2	0	0	0	-1	0	0	0	0	0	0	0	0	0	0	0	0	0	0	0	0	0	0	0	0
ALDOB	-1	0	0	0	0	0	0	0	0	0	0	0	0	0	0	0	0	1	0	0	0	0	0	0
ALDOC	-1	0	0	0	0	1	0	0	0	0	0	0	0	0	0	0	0	0	0	0	0	-1	0	0
ALG1	0	0	0	0	0	0	0	0	1	0	0	0	0	0	0	0	0	0	0	0	0	0	0	0
ALG10	0	0	0	0	0	0	0	0	0	0	0	0	0	0	0	0	0	-1	0	0	0	0	0	0
ALG10B	-1	0	0	0	0	0	0	0	1	0	0	0	1	0	0	0	0	0	0	0	0	0	0	0
ALG12	0	0	0	0	0	0	-1	0	0	0	0	0	0	0	0	0	0	0	0	0	0	0	0	0
ALG13	-1	0	0	-1	1	0	0	0	1	1	0	0	0	0	0	0	0	0	0	0	0	0	0	0
ALG14	-1	0	0	0	0	0	0	0	0	0	0	0	0	0	0	0	0	0	0	0	0	0	0	0
ALG1L	0	0	0	0	0	0	0	1	0	0	0	0	0	0	0	0	0	0	0	0	0	0	0	0
ALG6	-1	0	0	0	0	0	0	0	0	0	0	0	0	0	0	0	0	0	0	0	0	0	0	0
ALG8	-1	0	0	0	0	0	0	0	0	0	0	0	0	0	0	0	0	0	0	0	0	0	0	0
ALG9	-1	0	0	0	0	0	0	0	0	0	0	0	0	0	0	0	0	0	0	0	0	0	0	0
ALK	0	0	-1	0	0	0	0	0	0	0	0	0	0	0	1	0	0	0	0	0	0	0	0	0
ALKBH2	0	0	0	0	0	0	0	0	1	0	0	0	0	0	0	0	0	0	0	0	0	0	0	0
ALKBH5	0	0	0	0	0	0	0	0	0	0	0	0	0	0	0	0	0	-1	0	0	0	0	0	0
ALKBH8	0	0	0	-1	0	0	0	0	0	0	0	0	0	0	0	0	0	0	0	0	0	0	0	0
ALMS1	0	0	0	0	0	-1	0	0	1	0	0	0	0	0	0	0	0	0	0	0	0	0	0	0
ALOX12B	0	0	0	0	0	0	0	0	-1	-1	0	0	0	0	0	0	0	0	0	0	0	0	0	0
ALOX12P2	0	0	0	0	0	0	0	-1	0	-1	0	0	0	0	0	0	0	-1	0	0	0	0	0	0
ALOX15	0	0	0	0	0	0	1	0	0	0	0	0	0	0	0	0	0	0	0	0	0	0	0	0
ALOX15B	0	0	0	1	0	0	0	0	-1	0	0	0	-1	0	0	0	0	0	0	-1	-1	-1	-1	-1
ALOX5	0	0	-1	0	-1	0	0	0	0	-1	0	0	0	0	0	0	0	1	0	0	0	0	0	0
ALOX5AP	1	1	0	-1	0	0	0	0	0	1	1	0	1	0	0	0	1	0	1	0	0	0	0	0
ALOXE3	0	0	1	0	0	0	0	0	-1	0	1	0	0	0	0	0	0	-1	0	0	0	0	0	0
ALPI	0	0	0	0	0	0	0	0	0	0	1	0	0	0	0	0	0	-1	0	0	0	0	0	0
ALPK1	1	0	0	1	1	0	0	0	0	0	0	0	0	0	0	0	0	0	-1	0	0	0	0	0
ALPK2	0	1	1	0	-1	0	0	0	0	0	0	0	0	0	0	0	0	0	0	0	0	0	0	0
ALPK3	0	0	0	0	0	-1	0	0	0	0	0	0	0	0	0	0	0	-1	0	0	0	0	0	0
ALPL	1	0	0	0	0	0	0	0	0	1	0	0	0	0	0	0	0	0	0	0	0	0	0	0
ALPP	0	0	0	0	0	0	0	0	0	0	0	0	-1	0	0	0	0	-1	0	0	0	0	0	0
ALPPL2	0	0	0	0	0	0	0	0	0	0	0	0	0	0	-1	0	0	0	0	0	0	0	0	0
ALS2	0	0	0	0	0	0	0	0	1	0	0	0	0	0	0	0	0	0	0	0	0	0	0	0
ALS2CL	0	0	-1	0	0	0	0	-1	-1	0	0	0	-1	0	1	0	1	-1	0	0	0	0	0	0
ALS2CR11	0	1	0	0	0	0	0	0	0	0	1	0	0	0	0	0	0	0	0	0	0	0	0	0
ALS2CR4	0	0	-1	-1	-1	-1	0	0	0	0	0	0	1	0	0	-1	0	1	0	0	0	0	0	0
ALS2CR8	0	0	0	0	0	0	0	0	0	0	0	0	0	0	0	-1	0	1	0	0	0	0	0	0
ALX1	1	0	0	0	0	0	0	0	1	0	0	0	0	0	0	0	0	0	1	0	0	0	0	0
AMACR	-1	0	0	0	0	0	0	0	0	0	0	0	0	1	0	0	1	0	0	0	0	0	0	0
AMBN	0	0	-1	0	0	0	0	0	0	0	0	0	0	0	0	0	0	0	0	0	0	0	0	0
AMBP	-1	-1	0	0	0	0	0	0	0	0	0	0	0	0	0	0	0	0	0	0	0	0	0	0
AMD1	-1	0	0	0	0	1	0	0	1	0	0	0	0	0	0	0	-1	0	0	0	0	0	0	0
AMDHD1	-1	-1	0	0	0	0	0	0	0	0	0	0	0	0	-1	0	0	0	0	0	0	0	0	0
AMDHD2	0	0	0	0	0	0	-1	0	0	0	0	0	0	0	0	0	0	-1	0	0	0	0	0	0
AMELX	0	0	0	0	0	0	0	0	0	0	1	0	0	0	0	0	0	0	0	0	0	0	0	0
AMELY	0	0	0	0	0	0	1	0	0	0	0	0	0	0	0	0	0	0	0	0	0	0	0	0
AMHR2	0	0	0	0	0	0	0	0	0	0	0	0	0	1	0	0	-1	0	0	0	0	0	0	0
AMICA1	-1	0	0	0	0	0	0	0	0	0	0	0	0	0	0	0	0	0	0	0	0	0	0	0
AMIGO1	0	0	-1	0	-1	0	0	0	0	1	0	0	0	0	0	0	0	0	0	0	0	0	0	0
AMIGO2	0	0	0	0	0	1	0	-1	0	0	0	1	1	0	-1	0	0	-1	0	0	0	0	0	0
AMIGO3	0	-1	0	0	0	0	0	0	0	0	0	0	0	0	0	0	0	0	0	0	0	0	0	0
AMMECR1	0	0	0	0	0	1	0	0	0	-1	0	0	0	0	0	0	0	0	0	0	0	0	0	0
AMN	0	0	0	0	0	0	0	0	0	0	0	0	0	0	1	0	0	0	0	0	0	0	0	0
AMOT	0	0	0	0	0	0	0	0	0	-1	0	0	0	-1	-1	0	0	0	1	0	0	0	0	0
AMOTL1	1	0	0	0	0	0	0	-1	0	0	0	0	0	0	0	0	0	-1	0	0	0	0	0	0
AMOTL2	0	0	-1	0	0	0	0	1	0	0	0	0	0	0	-1	0	0	0	0	0	0	1	0	0
AMPD2	0	0	0	0	0	0	0	1	1	0	0	0	0	0	0	0	-1	0	0	0	0	0	0	0
AMPD3	1	0	0	0	0	0	0	-1	-1	0	0	0	-1	1	0	0	0	0	0	0	-1	-1	-1	-1
AMPH	1	0	-1	0	0	0	0	0	0	0	0	0	0	1	1	0	0	0	0	0	0	0	1	0
AMT	-1	0	0	0	0	0	0	0	-1	0	0	0	0	0	0	0	0	0	0	0	0	0	0	0
AMTN	0	0	0	0	0	0	0	0	0	1	0	0	0	0	0	0	0	0	0	0	0	0	0	0
AMY2B	0	0	0	0	0	0	0	0	0	-1	0	0	0	0	0	0	0	0	0	0	0	0	0	0
AMZ2P1	0	0	0	0	0	0	0	0	0	0	0	0	0	0	0	0	0	0	-1	0	0	0	0	0
ANAPC1	0	0	-1	-1	0	0	0	0	0	0	-1	0	0	0	0	0	0	0	0	0	0	0	0	0
ANAPC10	-1	0	0	0	0	0	0	0	0	0	0	0	0	0	0	0	0	0	0	0	0	0	0	0
ANAPC5	0	0	0	0	0	0	-1	0	0	0	0	0	0	0	0	0	0	0	0	0	0	0	0	0
ANAPC7	0	0	-1	-1	-1	0	0	0	1	0	0	0	0	0	0	0	0	0	0	0	0	0	0	0
ANG	-1	-1	0	1	0	0	0	-1	-1	0	0	0	0	1	0	0	-1	0	0	0	0	1	0	0
ANGEL1	-1	0	0	0	0	0	0	0	0	0	0	0	0	0	0	0	0	0	0	0	0	-1	0	0
ANGPT1	1	0	0	0	0	0	0	1	0	0	0	0	1	0	0	0	0	0	0	0	1	1	1	1
ANGPT2	0	0	0	0	0	0	-1	0	0	0	0	0	0	0	0	0	-1	0	0	0	0	0	0	0
ANGPTL1	0	0	0	0	0	0	0	0	0	0	0	0	0	0	1	0	0	0	0	0	0	0	0	0
ANGPTL2	1	0	0	-1	-1	0	0	0	0	0	0	0	0	0	1	0	0	0	0	0	0	0	0	0
ANGPTL3	-1	0	0	0	0	0	0	0	0	0	0	0	0	0	0	0	0	0	0	0	0	0	0	0
ANGPTL4	0	1	-1	-1	-1	1	-1	-1	0	1	0	0	1	1	1	1	1	-1	0	0	0	0	0	0
ANGPTL6	0	0	-1	0	0	0	0	0	-1	0	0	0	0	0	0	0	0	0	0	0	0	0	0	0
ANGPTL7	0	0	-1	0	-1	0	0	0	0	0	0	0	0	0	0	0	0	0	0	0	0	0	0	0
ANK1	0	0	0	0	0	0	0	0	0	0	0	0	0	0	0	-1	0	0	0	0	0	0	0	0
ANK2	0	0	0	0	0	0	0	0	-1	0	0	0	1	0	0	0	0	0	0	0	0	0	0	0
ANK3	-1	-1	0	0	0	0	0	-1	-1	0	0	0	-1	0	0	0	0	0	0	-1	-1	-1	-1	-1
ANKAR	0	0	0	0	1	0	0	0	0	-1	0	0	0	0	0	0	0	0	0	0	0	0	0	0
ANKDD1B	0	0	0	0	0	0	0	0	0	-1	0	0	0	0	0	0	0	0	0	0	0	0	0	0
ANKFN1	0	0	-1	1	0	0	0	0	0	0	0	0	0	0	0	0	0	0	0	0	0	0	0	0
ANKFY1	0	0	0	0	0	0	0	-1	-1	0	0	0	0	0	0	0	0	0	0	0	0	0	0	0
ANKH	-1	0	0	0	0	-1	0	0	1	1	0	0	0	0	-1	0	0	1	0	0	0	0	0	0
ANKHD1	0	0	1	0	0	1	0	-1	0	0	0	0	0	0	0	0	0	0	0	0	0	0	0	0
ANKHD1-EIF4EBP3	0	0	0	0	0	0	0	0	0	-1	0	0	0	0	0	0	0	0	0	0	0	0	0	0
ANKIB1	0	0	0	0	0	-1	0	-1	0	0	0	0	0	0	0	0	0	0	0	0	0	0	0	0
ANKLE1	0	0	0	0	1	0	0	0	0	0	0	0	0	0	0	0	0	1	0	0	0	0	0	0
ANKLE2	0	1	1	0	0	0	0	0	-1	0	0	0	0	0	0	0	0	0	0	0	0	0	0	0
ANKMY2	-1	0	0	0	0	0	0	0	0	0	0	0	0	0	1	0	0	0	0	0	0	0	0	1
ANKRA2	-1	0	0	0	0	0	0	-1	0	0	0	0	0	0	0	0	0	0	0	0	0	0	0	0
ANKRD1	0	0	0	0	1	0	0	0	0	0	0	0	0	0	-1	0	0	0	1	0	0	0	0	0
ANKRD10	0	0	0	0	0	0	1	0	0	0	0	0	0	0	0	0	0	-1	0	0	0	0	0	0
ANKRD11	0	0	0	0	1	0	-1	1	0	0	0	0	0	0	0	0	0	0	0	0	0	0	0	0
ANKRD12	0	0	-1	1	0	1	0	0	0	0	0	0	0	0	0	0	0	0	0	0	0	0	0	0
ANKRD13A	0	0	0	0	0	0	0	1	0	0	0	0	0	0	0	0	0	0	0	0	0	0	0	0
ANKRD13C	0	0	0	-1	-1	0	0	1	1	0	0	0	0	0	0	0	0	1	0	0	0	0	0	0
ANKRD16	0	0	-1	0	0	0	0	0	0	0	-1	0	0	0	1	0	0	0	0	0	0	0	0	0
ANKRD18A	0	0	-1	0	0	0	0	0	0	0	0	0	0	0	0	0	0	0	0	0	0	0	0	0
ANKRD18B	1	0	0	0	0	0	0	0	0	0	0	0	0	0	0	0	0	0	0	0	0	0	0	0
ANKRD19	0	0	0	1	0	0	0	0	0	0	0	0	0	0	0	0	0	0	0	0	0	0	0	0
ANKRD2	0	0	-1	0	-1	0	0	0	0	-1	0	0	0	0	0	0	0	0	0	0	0	0	0	0
ANKRD22	0	-1	0	0	0	1	0	-1	0	0	-1	0	-1	0	0	0	0	-1	-1	0	0	0	0	0
ANKRD24	0	0	0	0	0	0	0	0	0	-1	0	0	0	0	0	0	0	0	0	0	0	0	0	0
ANKRD26	0	0	0	0	0	-1	0	0	0	0	0	0	0	0	-1	0	0	0	0	0	0	0	0	0
ANKRD27	0	0	0	0	0	0	0	0	0	0	0	0	0	0	0	0	-1	0	0	0	0	0	0	0
ANKRD28	0	0	1	0	1	-1	0	1	1	0	0	0	1	0	0	0	0	0	1	0	0	0	0	1
ANKRD29	0	0	-1	0	0	-1	0	0	-1	0	0	0	0	0	1	0	0	0	0	0	0	0	0	0
ANKRD30B	1	0	0	0	-1	0	0	0	0	-1	0	0	0	0	0	0	0	0	0	0	0	0	0	0
ANKRD32	0	0	0	0	0	-1	0	0	1	0	0	0	0	0	0	0	0	0	0	0	0	0	0	0
ANKRD33	0	0	0	0	0	0	0	0	0	0	0	0	0	0	0	0	1	0	0	0	0	0	0	0
ANKRD33B	0	0	1	0	0	0	0	1	-1	0	0	0	0	0	-1	0	0	0	0	0	0	0	0	0
ANKRD34A	0	0	0	1	1	0	0	0	0	0	0	0	0	0	0	0	0	0	0	0	0	0	0	0
ANKRD34C	0	0	-1	0	0	0	0	0	0	0	0	0	0	0	0	0	0	0	0	0	0	0	0	0
ANKRD36	0	0	0	1	0	0	0	0	0	0	0	0	0	0	0	0	0	0	0	0	0	1	0	0
ANKRD36B	0	0	-1	0	0	0	0	0	0	0	0	0	0	0	0	0	0	0	0	0	0	0	0	0
ANKRD36B /// LOC100510355	0	0	0	0	0	0	0	0	0	0	0	0	0	0	0	0	0	0	1	0	0	0	0	0
ANKRD36BP2	0	0	0	0	0	0	0	0	-1	-1	1	0	0	0	-1	0	0	0	0	0	0	0	0	0
ANKRD37	0	0	-1	0	0	1	0	0	-1	0	0	0	0	0	1	0	0	0	0	0	0	0	0	0
ANKRD40	0	0	0	0	0	0	-1	0	0	0	0	0	0	0	0	0	0	0	0	0	0	0	0	0
ANKRD42	0	0	0	0	0	0	0	-1	0	0	0	0	0	0	0	0	0	0	0	0	0	0	0	0
ANKRD43	0	0	0	0	0	-1	0	0	0	-1	0	0	0	0	0	0	0	0	0	0	0	0	0	0
ANKRD44	1	0	0	0	0	-1	0	0	1	0	0	0	0	0	0	0	0	0	0	0	0	0	0	0
ANKRD45	0	0	0	0	0	1	0	0	0	0	0	0	0	0	0	0	0	0	0	0	0	0	0	0
ANKRD46	0	0	0	0	0	0	0	0	0	0	-1	0	0	0	0	0	0	0	0	-1	0	-1	0	0
ANKRD5	-1	0	-1	0	0	0	0	-1	0	0	0	0	0	0	0	0	0	-1	0	0	0	0	0	0
ANKRD50	0	0	0	0	0	1	0	0	1	0	0	0	0	0	0	0	0	-1	0	0	0	0	0	0
ANKRD53	0	0	0	0	0	0	1	0	0	0	0	0	0	0	0	0	0	0	0	0	0	0	0	0
ANKRD54	0	0	0	0	0	0	0	1	0	0	0	0	0	0	0	0	0	0	0	0	0	0	0	0
ANKRD55	0	0	0	0	0	0	0	0	0	0	0	0	0	0	0	0	1	0	0	0	0	0	0	0
ANKRD56	-1	0	0	0	0	0	0	0	0	0	0	0	0	0	0	0	0	0	0	0	0	0	0	0
ANKRD57	0	1	0	0	0	0	0	0	0	0	0	0	0	0	0	0	0	0	0	0	0	0	0	0
ANKRD6	0	0	-1	0	0	0	1	-1	1	0	0	0	1	0	0	0	0	0	0	0	0	0	0	-1
ANKRD7	0	0	0	0	0	0	1	0	1	0	0	0	0	0	0	0	0	0	0	0	0	0	0	0
ANKS1A	0	0	0	0	0	0	0	-1	0	0	0	0	0	0	0	0	0	0	0	0	-1	-1	0	-1
ANKS1B	0	0	0	0	-1	0	0	0	0	0	1	0	0	0	0	0	0	0	0	0	0	0	0	0
ANKS4B	-1	-1	0	0	0	0	0	0	0	0	0	0	0	0	0	0	0	0	0	0	0	0	0	0
ANKS6	1	0	0	0	0	-1	0	0	0	0	-1	0	0	0	-1	0	0	0	0	0	0	0	0	0
ANKZF1	0	0	-1	0	0	0	0	0	0	0	0	0	0	0	0	0	0	0	0	0	0	0	0	0
ANLN	0	0	0	0	1	0	0	0	1	0	0	0	0	0	0	0	-1	0	1	0	0	0	0	0
ANO1	0	0	0	0	0	-1	1	-1	0	0	0	0	-1	0	0	0	0	0	0	0	0	0	0	0
ANO10	-1	0	1	0	0	0	0	0	0	0	0	0	0	0	0	0	0	0	0	0	0	0	0	0
ANO2	0	0	0	0	0	0	0	1	0	-1	0	0	0	0	-1	0	0	0	0	0	0	0	0	0
ANO3	0	0	0	0	0	1	1	0	0	0	0	0	0	0	-1	0	0	0	0	0	0	0	0	0
ANO4	1	0	-1	0	0	0	0	0	-1	0	0	0	0	0	0	0	0	0	1	0	0	0	0	0
ANO5	-1	0	0	0	0	0	0	0	0	-1	0	0	0	0	-1	0	0	0	0	0	0	0	0	0
ANO6	-1	0	0	0	0	-1	0	0	0	0	0	0	0	0	0	0	0	0	0	0	0	0	0	0
ANO8	0	0	0	0	0	0	0	0	0	-1	0	0	0	0	0	0	0	0	0	0	0	0	0	0
ANO9	0	0	1	0	1	0	0	-1	-1	0	0	0	-1	0	0	0	0	0	0	0	0	0	0	0
ANP32A	0	0	-1	0	0	0	0	0	0	0	0	0	0	0	0	0	0	0	0	0	0	0	0	0
ANP32B	0	0	0	0	0	-1	0	0	0	0	0	0	0	0	0	0	0	0	0	0	0	0	0	0
ANP32C	0	0	0	0	0	0	0	0	0	1	0	0	0	0	0	0	0	0	0	0	0	0	0	0
ANP32E	0	0	0	0	0	-1	0	0	1	0	0	0	0	0	0	0	0	0	0	0	0	0	0	0
ANPEP	0	0	0	0	0	0	0	1	1	0	0	0	0	0	1	1	0	0	1	0	1	1	1	1
ANTXR1	1	0	-1	0	0	0	0	0	1	0	0	0	1	0	-1	0	0	-1	1	0	0	0	0	0
ANTXR2	0	1	1	0	0	0	0	-1	0	0	1	0	0	0	0	0	0	1	0	0	0	0	0	0
ANUBL1	0	0	0	0	0	0	0	0	1	0	0	0	0	0	0	0	0	1	0	0	0	0	0	0
ANXA1	1	0	0	0	0	1	0	0	0	-1	0	0	0	0	0	0	0	0	0	0	0	0	0	0
ANXA10	0	-1	-1	0	0	-1	-1	0	0	0	0	0	1	0	0	0	0	0	0	0	0	0	0	0
ANXA11	0	0	0	0	0	0	0	0	-1	0	0	0	0	0	0	0	0	0	0	0	0	1	0	0
ANXA13	0	-1	0	0	0	0	0	0	0	-1	0	0	0	0	0	0	0	0	0	0	0	0	0	0
ANXA2P1	0	0	0	0	0	0	0	0	0	1	0	0	0	0	-1	0	0	0	0	0	0	0	0	0
ANXA2P2	0	0	0	0	0	0	0	0	0	0	0	0	0	0	-1	0	0	0	0	0	0	0	0	0
ANXA2P3	0	0	0	0	0	0	0	-1	0	0	0	0	0	0	0	0	0	0	0	0	0	0	0	0
ANXA3	0	0	-1	0	0	0	0	0	0	0	0	0	-1	0	-1	0	0	-1	0	-1	-1	-1	-1	-1
ANXA4	-1	-1	0	0	0	-1	0	0	0	0	0	0	0	0	1	0	0	0	0	0	0	0	0	0
ANXA6	1	0	0	0	0	-1	0	-1	0	0	1	0	1	-1	0	0	0	0	0	0	1	1	1	1
ANXA7	-1	0	1	0	0	0	0	1	0	0	0	0	0	0	0	0	0	0	0	0	0	0	0	0
ANXA8L2	0	0	0	0	0	0	0	0	0	1	0	0	0	0	0	0	0	0	0	0	0	0	0	0
ANXA9	-1	-1	-1	0	0	-1	0	0	0	0	0	0	0	0	0	0	0	0	0	0	0	0	0	0
AOC2	0	0	1	0	0	0	0	0	0	0	0	0	0	0	0	0	0	0	0	0	0	0	0	0
AOX1	-1	1	-1	0	0	0	0	0	0	0	0	0	0	1	0	0	0	0	1	1	1	0	1	1
AOX2P	0	0	0	0	0	0	0	0	0	1	0	0	0	0	0	0	0	0	0	0	0	0	0	0
AP1AR	0	0	1	0	0	0	0	0	0	0	0	0	0	0	0	0	0	1	-1	0	0	0	0	0
AP1B1	0	0	0	0	0	0	-1	0	0	-1	0	0	0	0	0	0	0	0	0	0	0	0	0	0
AP1G1	0	0	0	0	0	1	0	0	0	0	0	0	0	0	0	0	0	0	0	0	0	0	0	0
AP1G2	-1	0	0	0	0	0	0	-1	0	0	0	0	0	0	0	0	0	0	0	0	-1	0	-1	-1
AP1M2	0	0	-1	0	0	0	0	-1	-1	0	0	0	-1	0	0	0	0	-1	-1	0	0	0	0	0
AP1S1	0	0	0	0	0	0	-1	-1	0	0	0	0	0	0	0	0	0	0	0	0	0	-1	0	1
AP1S2	0	1	-1	0	0	0	0	1	0	1	0	0	1	0	0	0	0	1	0	1	1	0	0	1
AP1S2 /// LOC653653	0	0	0	0	0	0	0	0	0	0	0	0	0	0	0	0	0	0	1	0	0	0	0	0
AP1S3	-1	0	0	-1	-1	1	0	-1	0	0	0	0	-1	0	1	0	0	0	-1	0	0	0	0	0
AP2A2	0	0	0	0	0	-1	0	0	0	0	0	0	0	0	0	0	0	0	0	0	0	0	0	0
AP2B1	0	0	0	0	0	0	0	-1	0	0	0	0	0	0	0	0	0	1	0	0	0	0	0	0
AP3B2	0	0	0	0	0	0	0	0	0	0	-1	0	0	0	0	0	0	0	0	0	0	0	0	0
AP3D1	0	-1	0	0	0	0	-1	0	0	0	0	0	0	0	0	0	0	0	0	0	0	0	0	0
AP3M1	0	0	0	0	0	0	0	0	1	0	0	0	0	0	0	0	0	0	0	0	0	0	0	0
AP3M2	0	0	0	0	0	0	0	1	1	0	0	0	0	0	0	0	0	0	-1	-1	0	0	0	0
AP3S1	0	0	0	0	0	0	0	0	0	1	0	0	0	0	0	0	0	0	0	0	0	0	0	0
AP3S2	0	0	1	0	0	0	0	0	0	0	0	0	0	0	0	0	0	1	0	0	0	0	0	0
AP4B1	0	0	1	0	0	0	0	0	0	0	0	0	0	0	0	0	0	0	0	0	0	0	0	0
AP4E1	-1	0	0	0	0	0	0	0	0	0	0	0	0	0	0	0	0	0	0	0	0	0	0	0
AP4S1	0	0	0	0	0	0	0	-1	0	0	0	0	0	0	0	0	0	0	0	0	0	0	0	0
APAF1	0	0	-1	0	0	-1	0	0	0	0	0	0	0	0	0	0	0	0	0	0	0	0	0	0
APBA1	0	0	0	0	0	0	0	0	-1	0	0	0	0	0	0	0	0	0	0	0	0	0	0	0
APBA2	1	0	-1	0	0	0	0	0	1	0	0	0	0	0	0	0	0	1	0	0	0	0	0	0
APBA3	0	0	1	0	0	0	-1	0	0	0	0	0	0	0	0	0	0	0	0	0	0	0	0	0
APBB1	0	0	0	0	0	0	0	0	0	0	0	0	0	0	-1	0	0	0	0	0	0	0	0	0
APBB1IP	0	0	0	0	-1	0	0	1	0	-1	0	0	0	0	0	0	0	0	0	0	0	0	0	0
APBB2	0	0	0	0	0	-1	0	0	-1	1	1	0	0	0	0	0	0	0	0	0	0	0	0	0
APBB3	0	0	0	0	0	0	0	0	0	0	0	0	0	0	0	0	1	0	0	0	0	0	0	0
APC	0	0	0	0	0	0	0	0	0	0	-1	0	0	0	0	0	0	0	0	0	0	0	0	0
APCDD1	1	0	-1	0	-1	0	0	0	0	0	0	0	0	0	1	0	0	0	0	0	0	0	0	0
APCDD1L	1	0	1	-1	0	1	0	-1	0	0	1	0	0	0	0	0	0	0	0	0	0	0	0	0
APEH	-1	0	0	0	0	0	0	0	0	0	0	0	0	0	0	0	0	0	0	0	0	0	0	0
APEX2	0	0	0	0	0	0	0	0	-1	0	0	0	0	0	0	0	0	0	0	0	0	0	0	0
APH1B	0	0	0	0	0	0	0	0	0	0	0	0	0	0	0	0	1	0	0	0	0	0	0	0
API5	0	0	0	-1	-1	0	0	0	1	0	0	0	0	0	0	0	0	0	0	0	0	0	0	0
APIP	0	0	0	0	0	0	0	1	1	0	0	0	0	0	0	0	0	0	0	0	0	0	0	0
APLF	0	0	0	0	-1	0	0	0	0	0	0	0	0	0	0	0	0	0	0	0	0	0	0	0
APLN	0	0	0	0	0	0	0	0	0	0	0	0	0	0	1	0	0	0	0	0	0	0	0	0
APLP1	0	1	-1	0	0	1	0	0	0	0	0	0	0	0	0	0	0	0	0	0	0	0	0	0
APLP2	-1	0	0	0	0	0	0	-1	0	0	0	0	0	0	0	0	0	0	0	0	0	1	0	0
APOA1	-1	-1	0	0	0	0	1	0	0	0	0	0	0	0	-1	0	1	0	0	0	0	0	0	0
APOA2	-1	0	0	0	0	0	-1	0	0	0	0	0	0	0	0	0	0	0	0	0	0	0	0	0
APOA5	0	0	0	0	0	0	0	0	0	0	0	0	0	0	1	0	0	0	0	0	0	0	0	0
APOB	-1	0	0	0	0	0	0	0	0	0	1	0	0	0	0	0	0	0	0	0	0	0	0	0
APOBEC3A	0	0	0	0	0	0	0	0	-1	0	0	0	0	0	0	0	0	0	0	0	0	0	0	0
APOBEC3B	0	0	1	-1	1	-1	1	0	0	0	0	0	1	0	0	0	-1	0	0	0	1	1	1	1
APOBEC3C	1	0	0	0	0	0	0	-1	-1	0	0	0	0	0	0	0	0	0	0	0	0	0	0	0
APOBEC3F	0	0	0	0	0	0	0	-1	0	0	0	0	0	0	0	0	1	0	0	0	0	0	0	0
APOBEC3G	0	0	0	0	0	-1	1	-1	-1	-1	0	0	1	0	0	0	0	1	0	0	0	0	0	0
APOBR	0	0	0	0	0	0	0	0	0	-1	0	0	0	0	0	0	1	0	0	0	0	0	0	0
APOC1	-1	0	1	0	0	0	1	0	1	0	0	0	1	0	1	0	0	-1	0	0	0	0	0	-1
APOC2	-1	0	0	0	0	0	0	0	0	0	-1	0	0	0	0	0	0	0	0	0	0	0	0	0
APOC3	-1	0	0	1	0	0	0	0	0	0	0	0	0	0	0	0	0	0	0	0	0	0	0	0
APOD	0	0	0	0	0	0	0	0	-1	0	0	0	0	0	0	0	0	0	1	0	1	1	0	0
APOE	-1	0	0	0	-1	0	0	-1	0	0	0	0	1	0	1	0	0	0	0	0	0	1	1	0
APOH	-1	-1	0	0	0	0	0	0	0	0	0	0	0	0	0	0	0	0	0	0	0	0	0	0
APOL1	0	0	0	0	0	1	0	0	-1	0	0	0	0	-1	0	0	0	0	0	0	0	0	0	0
APOL2	0	0	0	0	-1	1	1	0	-1	0	0	0	0	0	-1	0	0	0	0	0	0	0	0	0
APOL3	0	0	1	0	0	0	0	0	-1	0	0	0	0	0	-1	0	0	0	0	0	0	0	0	0
APOL4	0	0	0	0	0	0	0	0	0	1	0	0	0	0	0	0	0	0	0	0	0	0	0	0
APOL6	0	-1	1	0	0	0	0	-1	-1	-1	0	0	0	0	-1	0	0	0	0	0	0	0	0	0
APOLD1	0	0	0	0	0	0	0	1	0	0	0	0	1	0	0	0	0	0	0	0	0	0	0	0
APOM	-1	-1	0	0	0	0	0	0	0	0	0	0	0	0	0	0	0	0	0	0	0	0	0	0
APOOL	-1	0	0	0	0	0	0	0	0	0	0	0	0	0	0	0	0	0	0	0	0	0	0	0
APP	0	0	0	0	0	0	1	-1	-1	0	0	0	0	0	0	0	1	0	0	0	0	0	0	-1
APPBP2	0	0	0	0	0	0	0	0	0	-1	0	0	0	0	0	0	0	1	0	0	1	1	1	1
APPL1	-1	0	0	0	0	0	0	0	0	0	0	0	0	0	0	0	0	0	0	0	0	0	0	0
APRT	0	0	0	0	0	0	-1	1	0	0	0	0	0	0	0	0	0	0	0	0	-1	0	-1	0
AQP1	0	0	0	-1	0	1	0	0	0	0	0	0	0	0	0	0	0	0	0	0	0	0	0	0
AQP10	0	0	0	1	0	0	0	0	0	0	0	0	0	0	0	0	0	0	0	0	0	0	0	0
AQP11	0	0	-1	0	0	1	0	0	0	0	0	0	0	0	0	0	0	0	0	0	0	0	0	0
AQP2	0	0	0	0	0	0	0	0	0	0	0	0	0	0	-1	0	0	0	0	0	0	0	0	0
AQP3	0	-1	0	0	0	0	0	0	-1	0	-1	0	-1	1	1	-1	0	0	0	0	0	0	0	-1
AQP4	0	0	0	1	0	0	0	0	0	-1	0	0	0	0	0	0	0	1	0	0	0	0	0	0
AQP5	0	0	0	0	0	-1	0	0	0	0	0	0	0	0	1	0	0	0	0	0	0	0	0	0
AQP7	0	0	0	0	0	0	0	0	0	0	0	0	0	0	0	0	0	-1	0	0	0	0	0	0
AQP7P1	0	0	0	0	0	0	0	0	0	-1	0	0	0	0	0	0	0	0	0	0	0	0	0	0
AQPEP	0	0	1	0	0	0	0	0	0	0	0	0	0	0	0	0	0	0	0	0	0	0	0	0
AQR	0	0	-1	-1	0	0	0	0	0	0	0	0	0	0	0	0	0	0	0	0	0	0	0	0
AR	0	-1	1	0	0	0	0	1	0	0	0	0	1	0	-1	0	0	1	0	0	0	0	1	0
ARAF	0	-1	0	0	0	0	-1	0	1	0	0	0	0	0	0	0	0	0	0	0	0	0	0	0
ARAP1	0	0	1	0	0	0	0	0	0	0	0	0	0	0	0	0	0	0	0	0	0	0	0	0
ARAP2	0	0	0	0	0	0	0	-1	0	0	1	0	-1	0	0	0	0	1	-1	0	-1	-1	-1	-1
ARAP3	1	0	-1	0	0	0	0	0	0	0	0	0	0	0	0	0	-1	0	0	0	0	0	0	0
ARC	0	0	0	0	0	0	0	0	0	0	0	0	0	-1	0	0	0	0	0	0	0	0	0	0
AREG	0	-1	0	0	0	0	1	-1	-1	0	0	0	0	0	0	0	0	-1	-1	0	-1	-1	-1	-1
AREGB	0	0	0	0	0	0	0	0	0	0	0	0	0	0	0	0	0	-1	0	0	0	0	0	0
ARF1	0	0	0	0	-1	0	0	0	1	0	0	0	0	0	0	0	0	0	0	0	0	0	0	0
ARF3	0	0	0	0	0	0	-1	-1	0	0	0	0	0	0	0	0	0	0	0	0	0	0	0	0
ARF4	0	0	1	0	0	1	0	0	0	0	0	0	0	0	0	0	0	0	0	0	0	0	0	0
ARF5	0	0	0	0	0	0	0	-1	0	0	0	0	0	0	0	0	0	0	0	0	0	0	0	0
ARF6	0	0	0	0	0	0	0	-1	0	0	0	0	0	0	0	0	0	0	0	0	0	0	0	0
ARFGAP1	1	1	0	0	0	0	0	0	0	0	0	0	0	0	0	0	0	0	0	0	0	0	0	0
ARFGEF1	0	0	0	0	0	0	0	0	0	0	0	0	0	0	0	0	0	-1	0	0	0	0	0	0
ARFIP2	0	0	0	0	0	0	0	0	0	1	0	0	0	0	0	0	0	0	0	0	0	0	0	0
ARFRP1	0	0	0	0	0	-1	-1	0	0	0	0	0	0	0	0	0	0	0	0	0	0	0	0	0
ARG1	-1	0	0	0	0	0	0	0	0	0	0	0	0	0	0	0	0	0	0	0	0	0	0	0
ARG2	0	0	1	0	0	0	0	0	0	0	0	0	-1	0	0	0	0	0	0	-1	-1	-1	-1	-1
ARGLU1	0	0	0	-1	-1	0	0	0	1	0	0	0	0	0	0	0	0	0	0	0	0	0	0	0
ARHGAP1	0	0	0	0	0	0	-1	0	0	0	0	0	0	0	0	0	0	0	0	0	0	0	0	0
ARHGAP10	1	0	0	0	0	0	0	0	0	0	0	0	0	0	0	0	0	0	-1	0	0	0	0	0
ARHGAP11A	0	0	0	0	1	-1	0	1	1	1	0	0	0	0	-1	0	-1	0	1	0	0	0	0	0
ARHGAP11B	0	0	0	0	0	0	0	0	0	1	0	0	0	0	0	0	0	0	1	0	0	0	0	0
ARHGAP12	-1	0	0	0	0	0	0	0	0	0	0	0	0	0	0	0	0	0	0	0	1	0	0	0
ARHGAP18	0	-1	1	0	1	-1	0	1	0	0	0	0	0	0	0	0	0	0	0	0	0	0	0	0
ARHGAP19	0	0	0	0	1	-1	0	1	1	0	0	0	0	0	0	0	-1	0	0	0	0	1	0	0
ARHGAP20	1	0	0	0	0	0	0	0	0	0	1	0	0	0	0	0	0	0	0	0	0	0	0	0
ARHGAP21	0	0	0	0	0	1	0	-1	-1	0	0	0	0	0	0	0	0	0	0	0	0	0	0	0
ARHGAP22	0	0	0	0	0	0	0	0	0	1	-1	0	0	0	0	0	1	1	0	0	0	1	1	1
ARHGAP23	1	0	-1	0	0	0	0	0	0	-1	0	0	0	0	-1	0	0	0	0	0	0	0	0	0
ARHGAP24	1	-1	0	0	0	0	0	0	1	0	1	0	1	0	0	0	0	0	0	0	0	0	0	0
ARHGAP25	0	0	0	0	0	0	0	-1	0	0	0	0	0	0	0	0	0	0	0	-1	-1	-1	-1	-1
ARHGAP26	-1	0	1	0	0	-1	-1	0	-1	0	0	0	-1	1	0	-1	0	0	-1	0	0	0	-1	-1
ARHGAP27	0	0	-1	0	0	0	0	-1	-1	0	0	0	-1	0	0	0	0	-1	0	0	0	0	0	0
ARHGAP28	1	0	0	0	-1	0	0	1	0	0	1	0	0	-1	0	0	-1	0	-1	0	0	0	0	0
ARHGAP29	-1	-1	0	-1	0	0	0	0	1	-1	0	0	-1	0	-1	-1	0	0	1	0	0	0	0	0
ARHGAP31	0	1	0	0	0	0	0	0	0	1	1	0	0	0	1	0	0	0	1	0	0	0	0	0
ARHGAP32	0	0	-1	0	0	0	0	-1	0	0	0	0	0	0	0	0	1	0	-1	0	0	0	0	0
ARHGAP33	0	0	-1	0	0	0	0	0	0	0	0	0	0	0	0	0	-1	0	0	0	0	0	0	0
ARHGAP42	0	0	1	1	0	1	0	0	0	0	0	0	-1	0	0	0	0	0	0	0	0	0	0	0
ARHGAP5	-1	1	0	0	0	0	0	-1	0	0	0	0	0	0	0	0	0	1	0	0	0	0	0	0
ARHGAP6	1	0	1	0	0	0	0	0	0	0	0	0	0	0	0	0	0	0	0	0	0	0	0	0
ARHGAP8	0	0	0	0	0	0	0	-1	0	0	0	0	-1	0	0	0	0	0	0	0	0	0	0	0
ARHGDIA	0	0	0	0	0	0	0	0	0	0	0	0	0	0	0	0	0	0	0	0	0	0	0	1
ARHGDIB	0	1	0	0	0	-1	0	0	0	0	0	0	0	0	0	0	0	0	1	-1	-1	0	-1	-1
ARHGDIG	0	0	0	0	-1	0	0	0	0	0	0	0	0	0	0	0	0	0	0	0	0	0	0	0
ARHGEF1	0	0	0	0	-1	0	0	0	0	0	0	0	0	0	0	0	0	0	0	0	0	0	0	0
ARHGEF10	1	0	0	0	0	0	0	0	0	0	0	0	0	0	0	0	-1	0	0	0	0	0	0	0
ARHGEF10L	0	0	0	0	0	0	0	-1	-1	0	0	0	0	0	0	0	0	0	0	0	0	0	0	0
ARHGEF11	0	0	1	0	0	0	0	0	0	0	0	0	0	0	0	0	0	0	0	0	0	0	0	0
ARHGEF12	0	0	0	1	0	0	0	0	0	0	0	0	0	0	1	0	0	0	0	0	0	0	0	0
ARHGEF15	0	0	0	0	0	0	0	-1	0	0	0	0	0	0	0	0	0	0	0	0	0	0	0	0
ARHGEF16	0	0	0	0	0	0	-1	-1	0	0	0	0	0	0	0	0	0	-1	0	0	0	0	0	0
ARHGEF17	1	0	0	1	0	0	0	0	0	0	0	0	0	0	0	0	0	0	0	0	0	0	0	0
ARHGEF18	0	1	0	0	0	0	0	-1	0	0	1	0	0	0	0	1	0	0	0	0	0	0	0	0
ARHGEF2	0	0	1	0	0	-1	0	0	0	0	0	0	0	0	0	0	0	0	0	0	0	0	0	0
ARHGEF26	0	-1	-1	0	0	0	0	1	1	0	0	0	0	0	-1	0	-1	0	0	0	0	0	0	0
ARHGEF3	-1	0	0	0	-1	0	0	-1	-1	0	0	0	-1	0	0	0	1	0	0	0	0	0	0	0
ARHGEF35	0	0	0	0	0	0	0	-1	0	0	0	0	0	0	0	0	0	0	0	0	0	0	0	0
ARHGEF37	0	0	-1	0	0	0	0	-1	-1	1	0	0	-1	0	0	-1	0	0	0	0	0	0	0	0
ARHGEF4	0	0	0	0	0	0	0	-1	-1	0	-1	0	-1	0	0	0	0	0	-1	0	-1	-1	-1	-1
ARHGEF40	0	0	0	0	0	0	0	0	-1	0	0	0	1	0	0	0	0	0	0	0	0	0	0	0
ARHGEF5	0	0	0	0	0	0	0	-1	-1	0	0	0	0	0	0	0	0	0	0	0	0	0	0	-1
ARHGEF6	1	0	0	0	0	0	0	0	0	0	0	0	0	0	0	0	1	1	0	0	1	1	1	1
ARHGEF7	0	0	0	0	0	0	-1	0	0	-1	0	0	0	0	1	0	0	0	0	0	0	0	0	0
ARHGEF9	-1	0	0	0	1	0	0	-1	0	0	0	0	0	0	0	0	0	0	0	0	0	1	0	1
ARID1A	0	0	0	0	0	0	-1	0	0	0	0	0	0	0	0	0	0	0	0	0	0	0	0	0
ARID1B	0	0	0	0	0	-1	0	0	0	0	0	0	0	0	0	0	0	0	0	0	0	0	0	0
ARID2	0	0	0	0	0	-1	0	0	0	0	0	0	1	0	0	0	0	0	0	0	0	0	0	0
ARID3B	0	0	0	0	0	0	0	-1	-1	0	0	0	0	0	0	0	0	0	0	0	0	0	0	0
ARID4A	0	0	-1	0	0	0	0	-1	0	0	0	0	0	0	0	0	0	1	0	0	0	0	0	0
ARID5A	0	0	-1	0	0	0	0	0	0	0	0	0	0	0	0	0	0	0	0	0	0	0	0	0
ARID5B	0	0	-1	0	0	-1	0	1	0	-1	-1	0	0	0	1	-1	0	0	0	0	1	1	1	1
ARIH1	0	0	0	0	0	0	0	0	0	0	0	0	0	0	-1	0	0	0	0	0	0	0	0	0
ARIH2	-1	0	0	-1	-1	0	-1	0	1	0	0	0	0	0	0	0	0	0	0	0	0	0	0	0
ARL1	-1	0	1	0	0	0	0	0	0	0	0	0	0	0	0	0	0	0	0	0	0	0	0	0
ARL10	0	0	0	0	0	0	0	0	0	0	0	0	0	0	-1	0	0	0	0	0	0	0	0	0
ARL11	0	0	0	1	0	0	0	0	0	0	1	0	0	0	-1	0	0	0	0	0	0	0	0	0
ARL13B	-1	0	0	0	0	-1	0	0	0	0	0	0	1	0	0	0	0	0	0	0	0	0	0	0
ARL14	0	-1	0	0	0	0	0	0	-1	0	0	0	-1	1	0	0	0	-1	0	0	0	0	0	0
ARL15	0	0	-1	0	0	0	0	0	0	0	0	0	0	0	0	0	0	0	0	0	0	0	0	0
ARL17A	0	0	0	0	0	0	0	0	1	0	0	0	0	0	0	0	0	0	0	0	0	0	0	0
ARL2	0	0	0	0	0	0	0	0	0	0	0	0	0	0	0	0	0	0	0	0	0	0	0	1
ARL2BP	0	0	0	0	0	0	0	0	0	0	1	0	0	0	0	0	0	0	0	0	0	0	0	0
ARL3	0	0	0	0	0	0	0	1	0	0	0	0	0	0	0	0	0	0	0	0	0	0	0	1
ARL4A	0	0	0	0	0	0	0	0	0	1	0	0	0	0	0	0	1	-1	0	0	0	0	0	0
ARL4C	1	1	0	0	0	1	0	0	0	0	0	0	0	0	0	0	0	0	0	0	-1	-1	0	-1
ARL4D	0	1	0	0	0	0	0	0	0	0	0	0	0	0	0	0	0	0	0	0	0	0	0	0
ARL5B	0	0	0	0	0	1	0	-1	0	0	0	0	0	0	0	0	0	0	0	0	0	0	0	0
ARL6	0	0	-1	0	0	-1	0	0	0	1	0	0	1	0	0	0	0	0	0	0	0	0	0	0
ARL6IP1	-1	0	0	0	0	0	0	0	0	1	0	0	0	0	0	0	0	0	0	0	0	0	0	0
ARL6IP4	0	0	0	0	0	0	0	0	0	1	0	0	0	0	0	0	0	0	0	0	0	0	0	0
ARL6IP5	0	0	0	0	0	0	0	-1	0	0	0	0	0	0	0	0	0	0	0	0	0	1	0	0
ARL6IP6	0	0	0	0	0	-1	0	0	0	0	0	0	0	0	0	0	0	0	0	0	0	0	0	0
ARL8B	0	0	0	0	0	1	0	0	0	0	0	0	0	0	0	0	0	0	0	0	0	0	0	0
ARMC1	0	0	0	0	0	0	0	0	0	0	-1	0	0	0	0	0	0	0	0	0	0	0	0	0
ARMC10	0	1	0	0	0	0	0	0	0	1	0	0	0	0	0	0	0	0	0	0	0	0	0	0
ARMC4	1	0	0	0	0	0	0	0	1	0	0	0	0	0	-1	0	0	0	0	0	0	0	0	0
ARMC5	0	0	0	0	0	0	0	1	0	0	0	0	0	0	0	0	0	0	0	0	0	0	0	0
ARMC6	0	0	0	-1	0	0	-1	0	0	0	0	0	0	0	0	0	0	0	0	0	0	0	0	0
ARMC7	0	0	0	0	0	0	0	0	0	0	0	0	0	0	-1	0	0	0	0	0	0	0	0	0
ARMC8	-1	0	-1	-1	0	0	0	0	0	0	1	0	0	0	-1	0	0	0	0	0	0	1	0	1
ARMC9	1	0	0	0	0	0	0	0	0	0	0	0	0	0	0	0	0	0	0	0	0	0	0	0
ARMCX1	1	0	0	0	0	0	0	0	0	0	0	0	0	0	-1	0	0	0	1	0	0	0	0	0
ARMCX2	1	0	0	0	0	0	0	0	0	0	0	0	0	1	-1	0	0	1	0	0	1	1	1	1
ARMCX3	1	0	0	0	0	0	0	0	0	0	0	0	0	0	0	0	1	0	0	0	0	0	0	0
ARMCX4	0	1	1	1	0	0	0	0	0	0	0	0	0	0	0	0	0	0	0	0	0	0	0	0
ARMCX5	0	0	0	0	0	0	0	0	0	0	0	0	0	0	-1	0	0	0	0	0	0	0	0	0
ARMCX6	1	0	0	0	0	0	0	0	0	0	0	0	0	0	0	0	0	0	0	0	1	0	0	1
ARNT	0	0	0	0	0	0	-1	0	0	0	1	0	0	0	0	0	0	0	0	0	0	0	0	0
ARNT2	1	0	0	0	0	0	0	0	0	-1	0	0	0	0	-1	0	0	0	0	0	0	0	0	0
ARNTL	0	0	0	0	0	0	0	0	0	1	0	0	-1	0	0	0	0	0	0	0	0	0	0	0
ARNTL2	0	0	1	0	1	-1	0	-1	-1	0	0	0	0	0	0	0	0	1	0	0	0	0	0	0
ARPC1B	0	0	1	0	0	0	0	0	0	0	0	0	0	0	0	0	0	0	0	0	0	0	0	0
ARPC4	0	1	0	0	0	0	0	0	0	0	0	0	0	0	0	0	0	0	0	0	0	0	0	1
ARPM1	0	0	-1	0	0	0	0	0	0	0	0	0	0	0	0	0	0	0	0	0	0	0	0	0
ARPP21	0	0	-1	0	1	0	0	0	0	0	1	0	0	0	0	0	0	0	0	0	0	0	0	0
ARRB1	0	-1	0	0	0	0	0	1	1	-1	0	0	0	0	1	-1	-1	0	1	0	0	0	0	0
ARRB2	-1	-1	0	0	0	0	0	0	0	1	0	0	0	0	0	0	0	0	0	0	0	0	0	0
ARRDC1	0	0	0	0	0	0	0	-1	-1	0	1	0	-1	0	0	0	0	0	0	0	0	0	0	0
ARRDC2	0	0	0	0	0	0	0	0	0	0	0	0	0	0	0	0	0	0	1	0	0	0	0	0
ARRDC3	0	1	0	0	-1	1	0	1	-1	-1	0	0	0	0	0	0	0	-1	-1	0	0	0	0	0
ARRDC4	-1	0	0	1	0	1	0	0	-1	-1	0	0	0	0	1	-1	0	0	1	0	0	0	0	0
ARSA	0	0	0	0	0	0	0	0	-1	0	0	0	0	0	1	0	1	0	0	0	0	0	0	0
ARSB	0	0	0	0	0	0	0	0	0	0	0	0	0	0	1	0	0	1	0	0	0	0	0	0
ARSD	0	0	0	0	0	-1	1	0	-1	-1	0	0	0	0	0	0	1	0	0	0	0	0	0	0
ARSE	-1	-1	0	0	0	-1	0	0	0	-1	0	0	0	0	0	0	0	0	0	0	0	0	0	0
ARSF	0	0	0	0	0	0	-1	0	0	0	1	0	0	0	0	0	0	0	0	0	0	0	0	0
ARSG	0	0	0	0	0	0	0	0	0	0	0	0	0	0	-1	0	0	0	0	0	0	0	0	0
ARSI	1	0	-1	-1	0	0	0	0	-1	0	0	0	0	0	0	1	0	0	0	0	0	0	0	0
ARSJ	0	-1	0	1	0	0	1	0	1	0	0	0	0	1	0	0	0	1	0	0	0	0	0	0
ARSK	0	0	0	0	0	0	0	0	0	0	0	0	0	0	1	0	0	1	0	0	0	0	0	0
ART1	0	0	1	0	0	0	0	0	0	0	0	0	0	0	0	0	0	0	0	0	0	0	0	0
ART3	0	0	0	0	0	0	0	0	-1	0	0	0	-1	0	0	0	0	0	0	0	0	0	0	0
ART4	0	0	0	0	0	0	-1	0	0	0	0	0	0	0	0	0	0	0	0	0	0	0	0	0
ARTN	0	0	0	0	0	0	0	-1	-1	0	0	0	0	-1	0	0	0	0	0	-1	-1	-1	-1	-1
ARVCF	0	0	-1	0	0	0	0	-1	0	-1	0	0	0	-1	0	0	0	0	0	0	0	0	0	0
ARX	0	-1	0	0	0	0	0	0	0	0	0	0	0	0	0	-1	0	0	0	0	0	0	0	0
AS3MT	-1	0	0	0	0	0	0	0	1	0	0	0	0	0	-1	0	0	0	0	0	0	0	0	0
ASAH1	0	0	0	0	0	0	0	-1	0	0	0	0	0	0	1	0	0	0	0	0	0	0	0	0
ASAH2	0	0	0	0	0	0	0	0	0	0	0	0	0	0	0	0	1	0	0	0	0	0	0	0
ASAH2B	0	0	0	0	-1	0	0	0	0	0	0	0	0	0	0	0	0	0	0	0	0	0	0	0
ASAM	1	0	0	0	0	0	0	0	0	0	0	0	0	0	0	0	0	0	1	0	0	0	0	0
ASAP1	1	0	0	0	0	0	0	1	0	0	0	0	0	0	0	0	0	0	1	0	0	0	0	0
ASAP1-IT	0	0	0	0	0	0	1	1	0	0	0	0	0	0	0	0	0	0	0	0	0	0	0	0
ASAP2	0	1	0	0	0	0	0	0	0	0	0	0	0	0	0	0	0	0	0	0	0	0	0	0
ASAP3	0	0	-1	0	0	0	0	1	-1	0	0	0	-1	0	0	0	0	0	0	0	0	0	0	0
ASB1	0	0	0	0	0	0	0	1	0	0	0	0	0	0	0	0	0	0	0	0	0	0	0	0
ASB14	0	0	0	0	0	0	0	0	0	0	-1	0	0	0	0	0	0	0	0	0	0	0	0	0
ASB15	0	0	0	0	0	0	0	0	0	0	-1	0	0	0	0	0	0	0	0	0	0	0	0	0
ASB16	0	0	0	0	1	0	0	0	0	0	0	0	0	0	0	0	0	0	0	0	0	0	0	0
ASB2	0	0	0	0	0	0	0	0	0	0	0	0	0	0	-1	0	0	-1	0	0	0	0	0	0
ASB4	0	-1	0	0	0	0	0	0	0	0	-1	0	0	0	0	0	0	0	0	0	0	0	0	0
ASB5	0	0	0	-1	0	0	0	0	0	-1	0	0	0	0	-1	0	0	0	0	0	0	0	0	0
ASB6	0	0	0	0	0	1	0	0	0	0	0	0	0	0	0	0	0	0	0	0	0	0	0	0
ASB7	0	0	0	0	0	0	-1	0	1	0	0	0	0	0	0	0	0	0	0	0	0	0	0	0
ASB8	0	0	-1	0	0	0	0	0	0	0	0	0	0	0	0	0	0	0	0	0	0	0	0	0
ASB9	-1	0	0	0	0	0	0	0	1	-1	0	0	0	1	0	-1	0	0	0	0	1	0	0	0
ASCC3	0	0	0	0	0	0	0	1	0	0	0	0	0	0	0	0	0	0	0	0	0	0	0	0
ASCL1	0	0	-1	0	0	0	0	0	0	0	-1	0	0	0	0	0	0	0	0	0	0	0	0	0
ASCL2	0	0	1	0	0	0	0	-1	0	0	0	0	0	0	0	0	0	0	0	0	0	0	0	0
ASF1A	-1	0	0	0	0	0	0	0	0	0	1	0	0	0	0	0	0	0	0	0	0	0	0	0
ASF1B	0	0	0	0	0	-1	0	0	1	0	0	0	0	0	0	0	-1	0	1	0	0	0	0	0
ASGR2	-1	0	0	0	0	0	0	0	0	0	0	0	0	0	0	0	0	0	0	0	0	0	0	0
ASH1L	0	0	0	0	0	0	0	1	0	0	0	0	0	0	0	0	0	0	0	0	0	0	0	0
ASH2L	0	0	0	0	0	0	0	0	0	0	0	0	0	0	0	0	0	0	-1	0	0	0	0	0
ASIP	0	0	0	0	0	0	0	0	0	-1	0	0	0	0	0	0	0	0	0	0	0	0	0	0
ASL	-1	-1	0	0	0	0	0	0	0	0	0	0	0	0	1	0	0	-1	0	0	0	0	0	0
ASMTL	0	0	0	0	0	0	1	1	0	0	0	0	0	0	0	0	0	0	0	0	1	0	1	1
ASNA1	0	0	0	0	0	0	-1	0	0	0	0	0	0	0	0	0	0	0	0	0	0	0	0	0
ASNS	0	0	1	0	1	-1	0	0	-1	0	0	0	0	0	0	0	-1	0	-1	0	0	-1	0	1
ASNSD1	0	0	0	0	0	0	0	1	0	0	0	0	0	0	0	0	0	0	0	0	0	0	0	0
ASPA	0	0	0	-1	0	0	0	0	0	0	0	0	0	0	0	0	0	0	0	0	0	0	0	0
ASPH	0	-1	0	0	-1	-1	0	1	0	0	0	0	1	0	0	0	0	0	0	0	1	0	1	0
ASPHD1	0	-1	0	0	0	0	1	0	0	0	0	0	0	0	0	0	0	0	0	0	0	0	0	0
ASPHD2	1	0	0	0	0	0	0	0	0	0	0	0	1	0	0	0	0	0	0	0	0	0	0	0
ASPM	0	0	0	0	0	-1	0	1	1	0	0	0	0	0	0	0	-1	0	1	0	0	0	0	0
ASPN	0	0	-1	1	-1	0	0	0	0	0	0	0	0	0	0	0	0	0	0	0	0	0	0	0
ASPRV1	0	0	0	0	0	0	0	1	0	0	0	0	0	0	0	0	0	0	0	0	0	0	0	0
ASRGL1	-1	-1	0	-1	0	-1	0	0	0	0	0	0	0	0	-1	0	0	0	0	0	0	0	0	0
ASS1	-1	-1	-1	0	-1	0	0	0	-1	0	0	0	0	-1	0	0	1	-1	0	0	1	0	0	0
ASTL	0	0	0	0	0	0	0	0	0	-1	0	0	0	0	0	0	0	0	0	0	0	0	0	0
ASTN1	1	0	0	0	0	0	0	0	0	0	0	0	0	0	0	0	0	0	0	0	0	0	0	0
ASTN2	1	1	0	0	0	-1	0	1	0	1	0	0	0	0	0	0	0	0	0	0	0	0	0	0
ASXL1	0	0	0	0	0	0	0	0	1	0	0	0	0	0	0	0	0	0	0	0	0	0	0	0
ASXL3	1	0	0	0	0	0	0	0	0	0	0	0	0	0	0	0	0	0	0	0	0	0	0	0
ASZ1	0	0	1	0	0	0	0	0	0	0	0	0	0	0	0	0	0	0	0	0	0	0	0	0
ATAD2	0	0	0	0	1	-1	0	0	1	0	0	0	0	0	-1	0	-1	0	1	0	0	0	0	0
ATAD2B	0	0	0	0	0	1	0	0	0	0	0	0	0	0	0	0	0	0	0	0	0	0	0	0
ATAD3A	0	0	0	0	0	0	0	0	1	0	0	0	0	0	0	0	0	0	0	0	0	0	0	0
ATAD5	0	0	0	0	0	0	0	1	1	-1	0	0	0	0	0	0	0	0	1	0	0	0	0	0
ATE1	-1	-1	0	0	0	0	0	0	0	0	0	0	0	0	0	0	0	0	0	0	0	0	0	0
ATF2	0	0	0	-1	0	-1	0	0	0	0	0	0	0	0	1	0	0	0	0	1	0	0	0	0
ATF3	0	0	1	0	0	1	0	0	-1	-1	0	0	0	0	0	1	-1	0	-1	1	0	0	0	0
ATF4	0	0	0	0	0	-1	0	0	0	0	0	0	0	0	0	0	-1	0	0	0	0	0	0	0
ATF5	0	0	0	-1	-1	0	-1	0	0	0	0	0	0	0	0	0	0	0	0	0	0	0	0	0
ATF6B	0	0	0	0	0	0	-1	0	0	0	0	0	0	0	0	0	0	0	0	0	0	0	0	0
ATF7IP	0	0	0	1	0	0	0	0	0	0	0	0	0	0	0	0	0	-1	0	0	0	0	0	0
ATF7IP2	-1	0	0	0	0	0	0	1	0	0	0	0	0	0	0	0	0	0	-1	0	0	0	0	0
ATG10	0	0	0	0	0	-1	0	0	0	0	0	0	0	0	0	0	0	0	0	0	0	0	0	0
ATG12	0	0	0	0	0	0	0	1	0	1	0	0	0	0	0	0	0	0	0	0	0	0	0	0
ATG14	0	0	0	0	0	0	0	0	0	0	0	0	0	0	0	0	0	1	0	1	0	0	0	0
ATG16L1	0	0	0	0	0	1	0	0	0	0	0	0	0	0	0	0	0	0	0	0	0	0	0	0
ATG16L2	0	0	1	1	0	0	0	0	0	0	0	0	0	0	0	0	0	0	0	0	0	0	0	0
ATG3	0	0	0	-1	0	0	0	0	1	1	0	0	0	0	0	0	0	0	0	0	0	0	0	0
ATG4A	-1	0	0	0	0	0	0	0	0	0	0	0	0	0	0	0	0	0	0	0	0	0	0	0
ATG4B	0	0	0	0	0	0	0	0	0	0	0	0	0	0	-1	0	0	1	0	0	0	0	0	0
ATG4C	0	0	0	0	0	0	0	0	0	1	0	0	0	0	0	0	0	0	0	0	0	0	0	0
ATG5	0	0	1	0	0	0	0	0	0	0	0	0	0	0	0	0	0	1	0	0	0	0	0	0
ATG7	0	0	0	0	0	0	0	1	1	0	0	0	0	0	0	0	0	0	0	0	0	0	0	0
ATG9A	0	0	-1	0	0	0	0	0	0	0	0	0	0	0	0	0	0	0	0	0	0	0	0	0
ATG9B	0	0	0	0	0	0	0	0	0	0	0	0	0	0	-1	0	0	0	0	0	0	0	0	0
ATL1	0	0	0	0	0	0	0	-1	0	0	0	0	-1	0	0	0	0	-1	1	0	0	0	0	0
ATL2	0	0	1	0	0	0	0	0	0	0	0	0	0	0	0	0	-1	0	0	0	0	0	0	0
ATL3	0	0	0	0	0	0	0	0	0	0	0	0	0	0	0	0	0	-1	0	0	0	0	0	0
ATM	0	0	1	0	0	-1	0	1	0	0	0	0	0	0	0	0	0	0	0	-1	0	0	0	0
ATMIN	0	0	0	0	0	0	0	1	0	0	0	0	0	0	0	0	0	0	0	0	0	1	0	0
ATN1	1	0	0	0	1	0	0	0	0	0	0	0	0	0	0	0	0	0	0	0	0	0	0	0
ATOH7	0	0	0	0	0	0	0	0	0	-1	0	0	0	0	0	0	0	0	0	0	0	0	0	0
ATOH8	0	0	0	-1	-1	0	0	1	0	0	0	0	1	0	0	0	0	0	0	0	0	0	0	0
ATOX1	0	0	0	0	0	0	1	0	0	0	0	0	0	0	0	0	0	0	0	0	0	0	0	0
ATP10A	1	0	0	0	0	0	0	-1	0	0	0	0	0	0	0	0	0	0	0	0	0	0	0	0
ATP10B	0	0	0	0	0	0	0	0	0	0	0	0	-1	0	0	0	0	0	0	0	0	0	0	0
ATP10D	1	0	0	0	0	0	0	0	0	-1	0	0	0	0	0	0	0	0	0	0	0	0	0	-1
ATP11A	-1	0	0	0	0	-1	1	0	1	0	0	0	0	0	1	0	0	0	0	0	0	0	0	0
ATP11B	-1	0	0	0	1	0	0	0	0	0	0	0	0	0	0	0	0	1	0	0	0	0	0	0
ATP11C	-1	0	0	0	0	-1	0	0	0	0	0	0	0	0	0	0	0	0	0	0	0	0	0	0
ATP12A	0	0	0	0	0	0	0	0	-1	0	0	0	0	0	0	0	0	0	-1	0	0	0	0	-1
ATP13A2	0	0	-1	0	0	0	0	-1	0	0	0	0	0	0	1	0	0	0	0	0	0	0	0	0
ATP13A3	-1	0	0	0	0	0	0	0	0	0	0	0	0	0	0	0	0	0	0	0	0	0	0	-1
ATP13A4	0	0	1	0	1	0	0	0	0	0	0	0	0	0	0	0	0	0	-1	0	0	0	0	0
ATP13A5	0	0	1	0	0	0	0	0	0	0	0	0	0	0	0	0	0	0	0	0	0	0	0	0
ATP1A1	0	0	0	1	0	0	0	0	0	0	0	0	0	0	0	0	0	0	0	0	0	0	0	0
ATP1A1OS	0	0	-1	0	0	0	0	0	0	0	0	0	0	0	-1	0	0	0	0	0	0	0	0	0
ATP1A2	0	0	0	0	-1	0	0	0	0	-1	0	0	0	0	0	0	0	0	0	0	0	0	0	0
ATP1A3	0	0	-1	0	0	0	0	0	0	0	0	0	0	0	0	0	0	0	0	0	0	0	0	0
ATP1A4	0	0	0	0	0	0	0	0	0	0	0	0	0	0	-1	0	0	0	0	0	0	0	0	0
ATP1B1	-1	0	0	0	0	0	0	0	0	0	0	0	-1	1	0	0	0	-1	0	1	0	0	0	0
ATP1B4	0	0	0	0	0	0	0	0	0	0	0	0	0	0	1	0	0	-1	0	0	0	0	0	0
ATP2A2	0	0	0	0	0	0	0	-1	0	0	0	0	0	0	0	0	0	1	0	0	0	0	0	-1
ATP2A3	0	0	0	0	-1	-1	0	0	0	0	0	0	0	0	0	0	0	0	0	0	0	0	0	0
ATP2B1	-1	-1	1	0	-1	0	0	1	0	0	0	0	1	0	0	0	1	0	0	1	0	0	1	0
ATP2B2	0	0	0	1	0	0	0	0	0	0	0	0	0	0	1	0	0	0	0	0	0	0	0	0
ATP2B3	0	0	0	0	0	0	0	0	0	0	0	0	0	0	0	0	0	-1	0	0	0	0	0	0
ATP2B4	1	0	0	0	0	0	0	-1	-1	0	0	0	0	0	-1	0	0	0	0	0	0	0	0	-1
ATP2C1	0	0	0	0	0	-1	0	-1	0	0	0	0	0	0	0	0	0	0	0	0	0	0	0	0
ATP2C2	1	0	0	0	0	0	0	0	0	0	0	0	0	0	-1	0	0	-1	-1	0	0	0	0	0
ATP5C1	0	0	0	0	0	0	0	0	-1	0	0	0	0	0	0	0	0	0	0	0	0	0	0	0
ATP5D	0	0	0	0	0	0	-1	0	0	0	0	0	0	0	1	0	0	0	0	0	0	0	0	0
ATP5E	0	0	0	0	0	0	0	0	1	0	0	0	0	0	0	0	0	0	0	0	0	0	0	0
ATP5F1	0	0	0	0	-1	0	0	0	0	0	0	0	0	0	0	0	0	0	0	0	0	0	0	0
ATP5G1	0	-1	0	0	0	0	0	0	0	0	0	0	0	0	0	0	0	0	0	0	0	0	0	0
ATP5G2	0	0	0	0	0	0	0	0	0	0	0	0	0	0	0	0	0	0	0	0	0	0	0	1
ATP5G3	0	0	0	0	-1	0	0	0	0	0	0	0	0	0	1	0	0	0	0	0	0	0	0	0
ATP5L	0	0	0	0	0	0	0	0	0	0	0	0	0	0	1	0	0	0	0	0	0	0	0	0
ATP5S	0	-1	0	0	0	0	0	0	1	0	0	0	0	0	0	0	0	-1	0	0	0	0	0	0
ATP5SL	0	0	0	0	0	0	0	0	1	0	0	0	0	0	0	0	0	0	0	0	0	0	0	0
ATP6AP1L	0	0	0	0	0	0	0	0	0	0	0	0	0	0	0	0	0	0	-1	0	0	0	0	0
ATP6V0A1	0	0	0	0	0	0	0	-1	0	0	0	0	0	0	0	0	0	0	0	0	0	0	0	0
ATP6V0A2	0	0	1	0	0	0	0	0	0	0	0	0	0	0	-1	0	0	1	0	0	0	0	0	0
ATP6V0A4	0	0	0	0	0	0	0	0	0	0	0	0	-1	0	0	0	1	0	0	0	0	0	0	0
ATP6V0B	-1	0	0	0	0	0	0	0	0	1	0	0	0	0	0	0	0	0	0	0	0	0	0	0
ATP6V0C	0	0	0	0	0	0	-1	0	0	0	0	0	0	0	0	0	0	0	0	0	0	0	0	0
ATP6V0D1	0	0	0	0	0	0	0	0	0	0	0	0	0	0	0	0	1	0	0	0	0	0	0	0
ATP6V0D2	0	0	0	0	0	0	0	0	0	0	0	0	0	0	-1	0	0	0	0	0	0	0	0	0
ATP6V0E2	0	0	0	0	0	-1	0	0	0	0	0	0	0	0	0	0	0	0	0	0	1	1	0	1
ATP6V1A	0	0	1	0	0	0	-1	0	0	0	0	0	0	0	0	0	0	0	0	0	0	0	0	0
ATP6V1B1	0	0	0	0	0	-1	0	0	0	-1	0	0	-1	0	0	0	1	0	0	0	0	0	0	0
ATP6V1B2	0	0	0	0	0	0	0	0	0	0	0	0	0	0	0	0	0	0	0	0	0	-1	0	0
ATP6V1C1	0	0	0	0	0	1	0	0	1	-1	0	0	0	0	0	0	0	0	0	0	0	-1	0	0
ATP6V1D	0	0	0	0	0	0	0	0	0	0	0	0	0	0	0	0	0	1	0	0	0	0	0	0
ATP6V1G2	0	0	-1	0	0	0	0	0	0	0	0	0	0	0	0	0	0	0	0	0	0	0	1	0
ATP7A	0	-1	0	0	0	0	0	0	0	-1	0	0	0	0	1	0	0	0	0	0	0	0	0	0
ATP7B	-1	0	0	1	0	0	0	-1	0	0	0	0	0	0	1	0	0	0	0	0	0	0	0	-1
ATP8A1	0	0	0	-1	0	0	0	0	0	0	0	0	-1	1	0	0	0	0	-1	0	0	0	0	0
ATP8A2	1	1	0	0	0	0	0	0	0	0	0	0	0	-1	0	0	0	0	0	0	0	0	0	0
ATP8B1	-1	-1	0	0	0	0	0	-1	-1	0	0	0	-1	0	0	0	0	-1	0	0	0	0	0	0
ATP8B2	0	0	0	0	0	0	0	0	1	0	0	0	0	0	0	0	0	0	0	0	0	0	0	0
ATP8B3	0	0	0	0	1	0	0	1	0	0	1	0	1	0	0	0	-1	1	0	0	0	0	0	0
ATP8B4	0	0	-1	0	0	0	0	0	0	0	0	0	0	0	0	0	0	0	0	0	0	0	0	0
ATP9A	0	0	0	0	0	-1	-1	-1	0	-1	0	0	0	0	0	0	0	0	0	0	0	0	0	0
ATP9B	0	-1	-1	0	0	0	0	0	0	0	1	0	0	0	0	0	0	0	0	0	0	1	0	0
ATPAF2	0	0	-1	-1	0	0	0	0	0	0	0	0	0	0	0	0	0	-1	0	0	0	0	0	0
ATPBD4	0	0	0	0	0	0	0	0	1	0	0	0	0	0	0	0	0	0	0	0	0	0	0	0
ATR	-1	0	1	-1	0	0	0	0	0	-1	0	0	0	0	0	0	0	0	0	0	0	0	0	0
ATRIP	0	0	0	0	0	0	0	1	1	0	0	0	0	0	0	0	0	0	0	0	0	0	0	0
ATRN	0	0	0	0	0	0	0	-1	0	0	0	0	0	0	0	0	0	0	0	0	0	0	0	0
ATRNL1	1	0	-1	0	0	0	0	0	0	-1	-1	0	0	1	0	0	0	0	0	0	0	0	0	0
ATRX	0	0	0	0	0	0	-1	0	0	0	0	0	0	0	0	0	0	1	0	0	0	0	0	0
ATXN1	0	1	0	0	0	0	-1	0	-1	0	0	0	0	1	1	0	0	0	0	0	0	1	0	0
ATXN10	0	0	0	0	0	-1	0	1	0	0	0	0	0	0	0	0	0	0	0	0	0	0	0	0
ATXN1L	0	0	-1	0	0	0	0	0	0	0	0	0	0	0	0	0	0	0	0	0	0	0	0	0
ATXN2L	-1	0	1	0	0	0	0	0	0	0	0	0	0	0	0	0	0	0	0	0	0	0	0	0
ATXN3	0	0	0	0	0	0	0	-1	0	0	1	0	0	0	0	0	0	0	0	0	0	0	0	0
ATXN7L1	0	0	0	0	0	0	0	0	-1	0	0	0	0	1	0	0	0	0	0	0	0	0	0	0
ATXN7L3B	0	0	0	0	0	0	0	0	0	0	0	0	0	0	0	0	0	0	0	0	0	0	0	1
AURKA	0	0	0	0	1	0	0	0	1	0	-1	0	0	0	0	0	-1	0	1	0	0	0	0	0
AURKB	0	0	0	0	1	-1	0	0	1	1	0	0	0	0	0	0	-1	0	1	0	0	0	0	0
AURKC	-1	0	1	0	0	0	0	0	0	0	0	0	0	0	0	0	0	0	0	0	0	0	0	0
AUTS2	1	1	-1	0	0	0	0	-1	-1	1	0	0	0	0	0	0	1	0	0	-1	0	-1	0	0
AVEN	0	0	0	0	0	0	0	0	0	1	0	0	0	0	0	0	0	0	0	0	0	0	0	0
AVIL	0	0	0	0	1	1	0	0	0	0	0	0	0	0	0	0	0	0	0	0	0	0	0	0
AVL9	0	0	0	0	1	1	0	0	0	0	0	0	0	0	0	0	0	0	0	0	0	0	0	0
AVPI1	0	0	0	0	0	1	0	0	-1	0	0	0	0	0	0	0	0	-1	0	0	0	0	0	0
AXDND1	0	0	0	0	-1	0	0	0	0	0	1	0	0	0	0	0	0	0	0	0	0	0	0	0
AXIN2	0	-1	0	0	0	1	0	0	0	-1	0	0	0	0	0	0	1	0	0	0	0	0	0	0
AXL	1	0	0	0	0	0	0	1	0	-1	0	0	0	0	0	0	0	0	1	0	1	1	0	0
AZGP1	0	0	0	0	0	0	0	0	0	0	0	0	-1	0	0	0	0	0	0	0	0	0	0	0
AZI1	0	0	0	0	0	-1	0	0	0	0	0	0	0	0	0	0	0	0	0	0	0	0	0	0
AZI2	0	0	0	0	0	0	0	0	0	0	0	0	0	0	0	0	0	1	0	0	0	0	0	0
AZU1	0	0	0	0	1	0	0	0	0	0	0	0	0	0	0	0	0	0	0	0	0	0	0	0
B2M	0	0	0	0	0	0	0	0	-1	0	0	0	0	0	0	0	0	0	0	0	0	0	0	0
B3GALNT1	0	0	0	0	-1	0	0	-1	0	0	0	0	1	0	0	0	0	0	0	0	0	1	0	0
B3GALNT2	0	0	1	0	0	0	0	0	0	0	0	0	0	0	0	0	0	0	0	0	0	0	0	0
B3GALT1	0	0	0	0	-1	0	0	0	0	0	0	0	0	0	0	0	0	0	0	0	0	0	0	0
B3GALT2	0	0	1	1	1	0	0	0	0	0	0	0	0	0	-1	0	0	0	0	0	0	1	0	0
B3GALT4	0	0	0	0	0	0	0	-1	-1	0	0	0	0	1	0	0	0	0	0	0	0	0	0	0
B3GALT5	1	0	0	0	0	0	0	0	0	0	0	0	0	0	0	0	0	0	0	0	0	0	0	0
B3GALT6	0	0	0	0	0	0	0	0	1	0	1	0	0	0	1	0	0	0	0	0	0	0	0	0
B3GALTL	0	1	-1	0	0	0	0	0	0	0	0	0	0	0	0	0	0	0	0	0	0	0	0	0
B3GNT1	-1	0	0	0	0	0	0	0	0	0	0	0	0	0	0	0	0	0	0	0	0	0	0	0
B3GNT2	-1	0	0	0	0	0	0	-1	0	0	0	0	0	0	0	0	0	-1	0	0	0	0	0	0
B3GNT3	0	-1	0	0	0	0	0	-1	-1	0	0	0	-1	0	0	0	0	0	0	0	0	0	0	-1
B3GNT4	0	0	-1	1	0	0	0	-1	-1	0	0	0	0	0	0	0	0	0	0	0	0	0	0	0
B3GNT5	0	1	0	0	0	1	0	0	1	0	0	0	0	0	-1	0	0	1	0	0	0	0	0	0
B3GNT7	0	0	0	-1	0	0	0	-1	0	0	1	0	0	0	1	0	0	0	0	0	0	0	0	0
B3GNT8	0	0	0	0	0	0	0	-1	0	0	0	0	0	0	0	0	0	0	0	0	0	0	0	0
B3GNTL1	0	0	0	0	0	0	0	1	0	0	0	0	0	-1	-1	0	0	1	0	0	0	0	0	0
B4GALNT1	0	0	0	0	0	0	0	1	1	1	0	0	0	0	0	0	0	0	0	0	0	0	0	0
B4GALNT2	0	0	0	0	0	0	0	0	0	0	0	0	0	0	0	0	0	-1	-1	0	0	0	0	0
B4GALNT3	0	0	0	0	0	0	0	-1	-1	0	0	0	-1	0	1	0	0	0	0	0	0	0	0	0
B4GALNT4	0	0	0	0	0	0	0	-1	0	0	0	0	0	0	0	0	-1	-1	0	0	0	0	0	0
B4GALT1	0	0	1	0	0	0	-1	-1	-1	0	0	0	0	0	0	1	1	0	0	0	0	0	0	0
B4GALT2	0	0	0	0	0	0	-1	-1	0	0	0	0	0	0	0	0	0	0	0	0	0	0	0	0
B4GALT4	-1	-1	0	0	0	0	0	0	0	0	0	0	0	0	0	0	1	0	0	0	0	0	0	-1
B4GALT5	0	0	0	0	0	0	0	0	0	0	0	0	0	0	0	0	0	0	1	0	0	0	0	0
B4GALT6	0	0	0	0	0	-1	0	0	1	0	0	0	1	0	0	0	0	0	0	0	0	0	-1	-1
B9D1	0	-1	0	0	0	-1	0	0	0	0	0	0	0	0	0	0	0	0	0	0	0	0	0	0
B9D2	0	0	0	0	0	0	0	1	0	0	0	0	0	0	0	0	0	0	0	0	0	0	0	0
BAALC	0	0	0	0	-1	0	0	0	0	0	0	0	0	0	0	0	0	0	0	0	0	0	0	0
BAAT	-1	0	0	0	0	0	0	0	0	-1	0	0	0	0	0	0	0	0	0	0	0	0	0	0
BACE1	0	0	-1	0	0	-1	0	0	-1	1	0	0	1	1	1	0	0	0	0	0	0	0	0	0
BACE2	1	0	0	0	0	0	0	-1	0	0	0	0	0	0	-1	0	0	0	0	0	0	0	0	0
BACH1	0	0	0	0	0	0	0	-1	0	0	0	0	0	0	0	0	0	0	0	0	0	0	0	0
BACH2	1	0	-1	0	0	0	0	0	-1	0	0	0	0	0	0	0	0	0	0	0	0	0	0	0
BAD	0	0	0	0	0	0	0	0	0	0	0	0	0	0	0	0	0	0	0	0	0	0	0	1
BAG1	0	-1	-1	0	-1	1	0	1	-1	0	0	0	-1	0	0	0	0	-1	0	0	0	0	0	0
BAG2	0	-1	0	0	0	0	0	1	1	0	0	0	1	0	1	0	0	0	0	0	0	0	0	0
BAG3	0	0	0	0	0	0	0	0	0	0	0	0	0	0	0	0	0	1	0	0	0	0	0	0
BAG4	0	0	0	1	0	0	0	0	0	0	0	0	0	0	0	0	0	0	0	0	0	0	0	0
BAG5	-1	0	0	0	0	0	0	0	0	1	0	0	0	0	0	0	0	0	0	0	0	0	0	0
BAGE	0	0	0	0	0	0	0	0	0	0	0	0	0	-1	0	0	0	0	0	0	0	0	0	0
BAGE2	0	0	0	0	0	0	0	0	0	-1	0	0	0	0	0	0	0	0	0	0	0	0	0	0
BAHCC1	0	0	0	0	0	0	1	0	-1	0	0	0	0	0	0	-1	0	0	0	0	0	0	0	0
BAI2	1	0	0	0	0	0	0	0	0	0	0	0	1	0	0	0	0	0	0	0	0	0	0	0
BAI3	0	0	0	0	0	0	0	0	0	0	0	0	0	0	1	0	0	1	0	0	0	0	0	0
BAIAP2	0	0	-1	0	-1	0	0	0	-1	0	0	0	0	0	-1	0	0	0	0	0	0	0	0	0
BAIAP2L1	-1	0	0	1	0	0	0	-1	0	0	0	0	0	0	0	0	0	-1	0	0	0	0	0	0
BAIAP2L2	0	-1	0	0	0	0	0	0	0	-1	0	0	0	0	0	0	0	0	0	0	0	0	0	0
BAK1	0	0	0	0	0	0	0	-1	0	0	0	0	0	0	0	0	0	0	0	0	0	-1	0	0
BAMBI	0	0	0	0	-1	0	0	1	-1	1	0	1	0	0	1	0	-1	-1	0	0	0	1	0	-1
BANF2	0	0	0	0	0	0	0	0	0	0	0	0	0	0	-1	0	0	1	0	0	0	0	0	0
BANK1	0	0	0	0	0	-1	1	0	0	1	0	0	0	0	0	0	0	0	0	0	0	0	0	0
BANP	0	0	0	0	0	0	0	0	1	0	0	0	0	0	0	0	0	0	0	0	0	0	0	0
BARD1	0	0	0	0	0	-1	0	0	1	0	0	0	0	0	0	0	-1	0	0	0	0	0	0	0
BARHL1	0	0	0	1	0	0	0	0	0	0	0	0	0	0	0	0	0	0	0	0	0	0	0	0
BARX1	1	0	0	1	0	0	0	0	0	0	0	0	0	0	0	0	0	0	0	0	0	0	0	0
BASE	0	0	0	0	0	0	0	0	0	1	0	0	0	0	0	0	0	0	0	0	0	0	0	0
BASP1	1	0	0	0	0	0	0	0	0	0	0	0	1	1	1	0	0	0	0	1	1	0	0	1
BAT2L2	0	0	0	0	0	0	-1	0	0	0	0	0	0	0	0	0	0	0	0	0	0	0	0	0
BAT5	-1	0	0	0	0	0	0	0	0	0	0	0	0	0	0	0	0	0	0	0	0	0	0	0
BATF2	0	0	0	0	0	0	0	-1	-1	0	0	0	0	0	0	0	0	0	0	0	0	0	0	0
BATF3	0	0	1	0	1	0	0	1	0	0	0	0	0	0	0	1	0	-1	0	0	0	0	0	0
BAX	0	0	0	0	0	0	-1	-1	0	0	0	0	0	0	0	0	0	0	0	0	1	0	0	1
BAZ1A	-1	0	1	0	0	1	0	-1	0	0	0	0	0	0	-1	0	0	0	0	0	0	0	0	0
BAZ1B	0	0	0	0	0	0	-1	0	0	0	-1	0	0	0	0	0	0	0	0	0	0	0	0	0
BAZ2A	0	0	0	1	1	0	0	-1	0	0	0	0	0	0	0	0	0	0	0	0	0	0	0	0
BAZ2B	0	1	0	0	0	0	0	-1	0	-1	0	0	0	0	0	0	0	0	0	0	0	0	0	-1
BBIP1	0	-1	0	0	0	0	0	0	0	0	0	0	0	0	0	0	0	0	0	0	0	0	0	0
BBOX1	-1	0	0	0	0	0	1	0	-1	0	-1	-1	0	0	0	0	0	0	0	0	0	0	0	0
BBS1	0	0	-1	0	0	-1	0	0	-1	-1	0	0	0	0	0	0	0	0	0	0	0	0	0	0
BBS12	0	0	0	0	0	0	0	0	0	0	0	0	0	0	0	0	1	0	0	0	0	0	0	0
BBS2	0	0	0	0	0	-1	0	0	0	0	0	0	0	0	0	0	0	0	0	0	0	0	0	0
BBS5	-1	0	0	0	0	0	0	0	0	0	0	0	0	0	0	0	0	0	0	0	0	0	0	0
BBS7	0	0	0	0	0	-1	0	0	0	0	0	0	0	0	0	0	0	0	0	0	0	0	0	0
BBS9	0	1	0	0	0	0	0	-1	1	0	1	0	0	1	0	0	0	0	0	0	0	0	0	0
BBX	0	0	0	0	0	-1	-1	0	0	0	0	0	0	0	0	0	0	0	0	0	0	0	0	0
BCAM	0	0	0	0	-1	0	0	0	-1	-1	0	0	0	0	0	0	0	0	0	0	0	0	0	0
BCAN	0	0	0	0	0	0	0	0	0	1	0	0	0	0	0	0	0	0	0	0	0	0	0	0
BCAP29	-1	0	0	0	0	0	0	0	0	0	0	0	0	0	0	0	0	0	0	0	0	0	0	-1
BCAR1	0	0	0	0	-1	0	0	0	0	0	0	0	0	0	0	0	1	0	0	0	0	0	0	0
BCAR3	0	1	0	0	0	0	0	0	0	0	0	0	0	0	0	0	0	0	0	0	0	-1	0	-1
BCAR4	0	0	0	0	1	0	0	0	0	0	0	0	0	0	0	0	0	0	0	0	0	0	0	0
BCAS1	0	0	0	0	0	-1	0	0	0	0	0	0	0	1	0	0	0	0	0	0	0	0	0	0
BCAS2	0	0	0	0	0	0	0	0	0	1	0	0	0	0	0	0	0	0	0	0	0	0	0	0
BCAS3	0	0	0	0	0	0	0	-1	0	0	0	0	0	0	0	0	0	0	0	0	0	0	0	0
BCAT1	1	0	0	0	0	0	0	1	1	0	0	0	0	0	-1	1	0	0	-1	0	0	-1	0	0
BCAT2	0	-1	0	0	0	-1	0	0	0	0	0	0	0	0	0	0	0	0	0	0	0	0	0	0
BCCIP	0	0	0	-1	0	0	0	1	1	1	0	0	0	0	0	0	0	0	0	0	0	0	0	0
BCHE	0	0	0	0	0	0	0	0	1	0	0	0	1	0	1	0	0	0	0	-1	1	1	0	0
BCKDHA	0	-1	0	0	0	0	0	0	0	0	0	0	0	0	0	0	0	0	0	0	0	0	0	0
BCKDHB	0	0	0	0	0	0	0	0	0	0	0	0	0	0	1	0	1	0	0	0	0	0	0	0
BCKDK	-1	0	0	0	0	0	0	0	0	0	0	0	0	0	0	0	0	0	0	0	0	0	0	0
BCL10	0	0	0	0	0	1	0	0	1	0	0	0	0	0	0	0	0	0	0	0	0	0	0	0
BCL11A	0	1	-1	0	0	0	0	-1	0	1	0	0	1	0	-1	0	0	0	0	0	0	0	0	0
BCL11B	0	1	0	0	-1	0	0	-1	-1	0	1	0	0	-1	0	0	0	-1	0	0	0	0	0	0
BCL2	1	0	0	0	1	0	0	0	1	-1	0	0	0	-1	1	0	0	0	0	0	0	1	0	0
BCL2A1	0	1	1	0	1	0	1	0	1	0	0	0	0	0	0	1	0	1	0	0	0	0	0	0
BCL2L1	-1	-1	0	0	0	0	0	0	0	0	0	0	0	0	0	0	0	0	0	0	0	0	0	1
BCL2L10	0	0	0	0	1	0	0	0	0	0	0	0	0	0	0	0	0	0	0	0	0	0	0	0
BCL2L11	0	1	-1	0	0	1	0	0	-1	0	-1	0	0	0	0	0	0	-1	0	0	0	0	0	0
BCL2L12	0	0	0	0	0	0	0	0	1	0	0	0	0	0	0	0	-1	0	0	0	0	0	0	0
BCL2L13	0	0	0	0	0	0	0	0	1	0	0	0	0	0	0	0	0	0	0	0	0	0	0	0
BCL2L14	0	0	0	0	0	-1	0	0	0	0	0	0	0	0	0	0	0	0	0	0	0	0	0	0
BCL2L15	0	-1	0	-1	0	0	0	0	0	-1	0	0	0	0	0	0	0	0	0	0	0	0	0	0
BCL2L2	0	0	0	0	0	0	0	-1	-1	0	0	0	0	0	0	0	0	-1	0	0	0	0	0	-1
BCL3	0	0	1	0	0	0	0	0	1	-1	0	0	0	0	0	0	0	0	0	0	0	0	0	0
BCL6	0	-1	0	0	0	0	0	0	0	0	0	0	0	1	0	0	0	0	0	0	1	1	1	0
BCL7A	0	0	0	0	0	0	0	-1	0	0	0	0	0	0	0	0	0	0	0	0	0	0	0	0
BCL7C	0	0	0	0	0	0	-1	0	0	0	0	0	0	0	0	0	0	0	0	0	0	0	0	0
BCL8	0	0	0	0	0	0	0	0	1	0	0	0	0	0	0	0	0	0	0	0	0	0	0	0
BCL9	1	0	0	0	0	0	0	0	0	0	0	0	0	0	0	0	0	0	0	0	0	0	0	0
BCL9L	0	0	0	0	0	0	0	-1	0	0	0	0	0	0	0	0	0	0	0	0	0	0	0	0
BCLAF1	0	0	-1	0	0	0	0	1	1	0	0	0	0	0	1	0	0	0	0	0	0	0	0	0
BCMO1	0	-1	0	0	0	0	0	0	0	-1	0	0	0	0	0	0	0	0	0	0	0	0	0	0
BCO2	0	0	-1	0	-1	0	0	0	0	0	0	0	0	0	0	0	0	0	0	0	0	0	0	0
BCOR	0	0	0	0	0	0	0	0	0	-1	0	0	0	0	0	-1	0	0	0	0	0	0	0	0
BCORL1	0	0	0	0	0	0	0	-1	0	0	0	0	0	0	0	0	0	0	0	0	0	0	0	0
BCR	0	0	-1	0	0	0	0	-1	0	0	-1	0	0	0	0	0	0	0	0	0	0	0	-1	-1
BDH1	-1	0	0	0	0	0	0	0	0	0	0	0	-1	-1	0	-1	0	0	0	-1	0	-1	0	0
BDH2	0	0	-1	0	-1	-1	0	0	0	-1	0	0	0	0	0	0	0	0	0	0	0	0	0	0
BDKRB1	0	0	1	0	0	0	0	1	0	0	0	0	0	0	0	0	0	0	0	0	0	0	0	0
BDKRB2	1	-1	0	0	0	0	0	0	0	0	0	0	1	1	-1	0	0	0	0	-1	-1	-1	-1	-1
BDNF	1	0	0	0	0	-1	0	1	0	0	0	0	1	0	0	0	0	-1	0	0	0	0	1	1
BDP1	0	0	0	-1	0	0	0	0	0	0	0	0	0	0	0	0	0	0	0	0	0	0	0	0
BEAN1	0	1	1	0	0	0	0	0	0	0	0	0	0	0	0	0	0	0	0	0	0	1	0	0
BECN1	-1	0	0	-1	0	0	0	0	0	0	0	0	0	0	0	0	0	0	0	0	0	0	0	0
BEND2	0	0	0	0	0	0	0	0	0	0	1	0	0	0	0	0	0	0	0	0	0	0	0	0
BEND4	0	0	-1	0	0	0	0	0	0	1	1	0	0	0	-1	0	0	0	0	0	0	0	0	0
BEND5	0	0	-1	1	0	0	0	0	0	0	0	0	0	0	0	0	0	0	0	0	0	0	0	0
BEND6	1	1	-1	0	-1	0	0	0	0	0	0	0	1	0	-1	0	0	0	0	0	0	0	0	0
BEND7	-1	0	0	0	0	0	0	1	0	-1	0	0	0	0	0	0	0	0	0	0	0	0	0	0
BEST1	0	0	0	0	0	0	0	0	0	0	0	0	0	0	0	0	-1	0	0	0	0	0	0	0
BEST3	0	0	-1	0	0	0	0	0	0	-1	0	0	0	0	0	0	0	0	0	0	0	0	0	0
BEST4	0	0	0	0	0	0	0	0	0	0	0	0	0	0	0	0	1	0	0	0	0	0	0	0
BET1L	0	0	1	0	0	0	0	0	0	0	0	0	0	0	0	0	0	0	0	0	0	0	0	0
BEX1	-1	0	-1	-1	0	0	0	1	1	0	0	0	0	0	-1	0	0	-1	0	0	0	0	0	0
BEX2	0	0	-1	0	-1	0	0	0	-1	0	0	0	0	0	0	0	0	-1	-1	0	0	0	0	0
BEX4	0	0	0	0	0	0	0	0	0	0	0	0	0	0	-1	0	0	-1	0	0	0	1	0	1
BEX5	0	0	0	0	0	0	0	0	0	0	0	0	0	0	-1	0	0	-1	0	0	0	0	0	0
BFAR	-1	0	0	0	0	0	0	0	0	0	0	0	0	0	0	0	0	0	0	0	0	0	0	0
BFSP1	0	0	0	0	0	0	0	0	0	-1	0	0	0	0	0	0	0	0	0	0	0	0	0	0
BFSP2	0	0	0	0	0	0	0	0	0	1	0	0	0	0	0	0	0	0	0	0	0	0	0	0
BGN	1	0	0	0	0	-1	0	0	1	1	0	0	0	0	-1	0	0	0	1	1	1	1	1	1
BHLHE22	1	0	0	0	1	0	0	0	0	0	0	0	0	0	0	0	0	-1	0	0	0	0	0	0
BHLHE40	0	1	0	0	0	1	0	-1	0	0	1	0	0	0	1	1	0	0	0	0	0	0	0	0
BHLHE41	1	1	0	0	0	0	0	-1	-1	0	0	0	-1	0	1	0	0	0	0	0	0	0	0	0
BHMT	0	0	0	0	0	0	0	0	0	0	0	0	0	0	0	0	0	-1	0	0	0	0	0	0
BHMT2	-1	0	0	0	0	0	0	0	0	0	0	0	0	0	0	0	0	-1	0	0	0	0	0	0
BICC1	0	0	0	0	0	0	0	0	0	-1	0	0	0	0	0	0	0	0	1	0	0	0	0	0
BICD1	1	1	0	-1	0	0	0	1	1	-1	0	0	1	0	0	0	0	0	0	0	0	0	0	0
BICD2	0	0	0	0	0	0	0	0	0	0	0	0	0	0	0	0	0	0	0	0	0	0	0	-1
BID	-1	0	1	0	-1	0	0	0	-1	0	0	0	0	0	-1	0	0	0	0	0	0	-1	0	0
BIK	0	0	0	0	-1	-1	0	-1	-1	0	0	0	0	0	0	0	0	-1	0	-1	-1	-1	-1	-1
BIN1	0	-1	1	0	0	0	0	1	0	-1	1	0	1	-1	0	0	0	0	0	1	1	1	1	1
BIRC2	-1	0	1	0	0	0	0	0	0	0	0	0	0	0	0	0	0	0	0	0	0	0	0	0
BIRC3	-1	-1	1	0	0	1	0	0	-1	-1	0	0	0	0	0	0	0	0	0	0	-1	-1	-1	-1
BIRC5	0	0	0	0	1	-1	0	1	1	1	0	0	0	0	0	0	-1	0	1	0	0	0	0	1
BIRC7	0	0	-1	0	-1	0	0	0	0	1	0	0	0	0	0	0	0	0	0	0	0	0	0	0
BIVM	-1	0	0	0	0	-1	0	0	0	0	0	0	0	0	1	0	0	0	0	0	0	0	0	0
BLCAP	0	0	0	0	0	1	0	-1	0	0	0	0	0	0	0	0	0	0	0	0	0	-1	0	-1
BLID	0	0	1	1	0	0	0	0	0	0	0	0	0	0	0	0	0	0	0	0	0	0	0	0
BLK	0	0	0	0	-1	0	0	0	0	0	0	0	0	-1	0	0	0	0	0	0	0	0	0	0
BLM	0	0	0	0	0	-1	0	0	1	0	0	0	0	0	0	0	-1	0	1	0	0	0	0	0
BLMH	0	0	0	0	0	-1	-1	0	0	0	0	0	1	0	0	0	0	0	0	0	0	0	0	1
BLNK	0	0	0	0	0	0	0	0	-1	0	-1	0	-1	0	0	0	0	0	0	0	-1	-1	-1	0
BLOC1S2	0	1	0	0	0	0	0	0	0	1	0	0	0	0	0	0	0	0	0	0	0	0	0	0
BLVRA	0	0	1	0	0	0	0	0	-1	0	0	0	0	0	1	0	0	0	0	0	0	0	0	0
BLVRB	0	-1	1	0	0	0	0	0	-1	0	0	0	0	0	0	0	0	0	0	0	0	0	0	0
BLZF1	0	0	1	0	0	1	0	0	-1	0	0	0	0	0	0	0	0	0	0	0	0	0	0	0
BMF	1	0	0	-1	-1	0	0	0	0	1	0	0	0	0	0	0	1	0	1	0	0	0	0	0
BMI1	0	0	0	0	0	0	0	-1	0	0	0	0	0	0	0	0	0	0	0	0	0	0	0	0
BMP1	1	1	0	0	0	0	0	-1	-1	0	0	0	1	0	0	0	0	0	0	0	0	0	0	0
BMP2	0	1	1	0	1	0	0	0	1	1	0	0	0	0	0	0	0	-1	0	0	0	0	0	-1
BMP2K	0	-1	0	-1	0	0	-1	0	0	-1	0	0	0	0	0	0	0	0	0	0	0	0	0	0
BMP3	0	0	0	0	-1	0	0	0	0	0	0	0	0	0	0	0	0	0	0	0	0	0	0	0
BMP4	1	-1	-1	1	0	0	1	0	0	-1	0	0	0	0	1	0	0	0	0	0	0	1	0	0
BMP5	0	0	0	0	0	0	0	0	0	0	0	0	0	1	-1	0	0	0	0	0	0	0	0	0
BMP6	0	0	0	0	0	0	0	0	0	0	0	0	0	0	0	1	0	0	0	0	0	0	0	0
BMP7	1	0	0	0	0	0	0	1	0	0	0	0	0	1	0	-1	-1	0	0	0	0	0	0	0
BMP8B	0	0	0	0	0	0	0	0	0	-1	0	0	0	0	0	0	0	0	0	0	0	0	0	0
BMPER	0	0	-1	0	0	0	0	0	0	0	0	0	0	0	0	0	0	0	0	0	0	0	0	0
BMPR1A	0	0	0	0	0	0	1	0	0	0	0	0	0	0	0	0	0	0	0	0	0	0	0	0
BMPR1B	0	-1	0	-1	-1	0	0	0	1	0	0	0	0	0	0	0	0	0	0	0	0	0	0	0
BMPR2	0	1	-1	0	0	-1	0	0	-1	0	0	0	0	0	0	1	0	0	0	0	0	0	0	0
BMS1	0	0	0	0	0	0	0	1	0	0	0	0	0	0	0	0	0	0	0	0	0	0	0	0
BMS1P4	0	0	0	0	0	0	0	0	0	1	0	0	0	0	0	0	0	0	0	0	0	0	0	0
BMX	0	0	0	0	0	0	0	0	0	0	0	0	0	0	1	0	0	0	0	0	0	0	0	0
BNC1	1	0	-1	0	0	0	0	-1	0	-1	0	0	0	0	0	0	0	-1	0	0	0	-1	-1	-1
BNC2	1	1	-1	0	0	0	0	1	0	-1	0	0	0	0	0	0	0	0	1	0	0	0	0	0
BNIP1	0	0	1	0	0	0	0	1	0	0	0	0	0	0	0	0	0	0	0	0	0	0	0	0
BNIP2	0	1	0	0	0	0	0	0	0	0	0	0	0	0	0	0	0	0	0	0	0	0	0	0
BNIP3	-1	-1	-1	0	0	0	0	0	0	-1	0	0	1	0	1	0	0	0	0	0	0	-1	0	0
BNIP3L	0	0	0	0	0	1	0	-1	0	0	0	0	0	1	1	0	0	0	0	0	0	0	0	0
BNIPL	0	0	0	0	0	0	0	0	-1	0	0	0	0	0	0	0	0	0	0	0	0	0	0	0
BOC	1	0	0	1	0	0	0	0	-1	0	0	0	0	0	1	0	0	1	0	0	0	0	0	0
BOD1L	0	-1	0	0	0	0	0	0	0	0	0	0	0	0	0	0	0	0	0	0	0	0	0	0
BOK	0	1	-1	0	0	0	0	-1	0	0	0	0	0	0	0	0	0	0	0	0	0	0	0	0
BOLA2	0	0	0	0	0	0	0	0	0	1	0	0	0	0	0	0	0	0	0	0	0	0	0	0
BOLL	0	0	0	0	0	0	0	0	0	0	1	0	0	0	0	0	0	0	0	0	0	0	0	0
BOP1	0	0	0	-1	0	0	-1	1	1	0	0	0	0	0	0	1	0	0	0	0	0	-1	0	0
BPESC1	0	0	0	0	1	0	0	0	0	0	0	0	0	0	1	0	0	0	0	0	0	0	0	0
BPGM	0	1	1	0	0	0	0	0	0	1	0	0	0	0	0	1	0	0	0	1	0	1	1	1
BPHL	-1	0	0	0	0	0	0	-1	0	0	0	0	0	0	0	0	0	0	0	0	0	0	0	0
BPI	0	0	0	0	0	0	0	0	0	0	0	0	0	0	1	0	0	0	0	0	0	0	0	0
BPNT1	-1	-1	0	0	0	0	0	0	0	0	0	0	0	0	0	0	0	-1	0	0	0	0	0	0
BPTF	0	0	1	-1	-1	-1	0	0	0	0	0	0	0	0	0	0	0	1	0	0	0	0	0	0
BPY2	0	0	0	0	0	0	0	0	0	0	1	0	0	0	0	0	0	0	0	0	0	0	0	0
BRCA1	-1	0	1	0	0	0	0	0	1	0	0	0	0	0	0	0	-1	0	1	0	0	0	0	0
BRCA2	0	0	0	0	0	-1	-1	0	1	0	0	0	0	0	0	0	0	0	1	0	0	0	0	0
BRCC3	-1	0	-1	0	0	-1	0	0	0	0	0	0	0	0	0	0	0	0	0	0	0	0	0	0
BRD3	0	0	0	0	0	0	0	0	0	0	0	0	0	0	0	0	-1	0	0	0	0	0	0	0
BRD4	0	0	0	0	0	0	0	0	1	0	0	0	0	0	0	0	0	0	0	0	0	0	0	0
BRD7	-1	0	0	-1	-1	0	1	0	0	0	0	0	0	0	0	0	0	0	0	0	0	0	0	0
BRD8	0	0	0	0	0	0	0	1	0	0	0	0	0	0	0	0	0	0	0	0	0	0	0	0
BRDT	0	0	0	0	0	0	0	0	0	0	0	0	0	1	0	0	1	0	0	0	0	0	0	0
BRE	0	0	0	0	0	-1	0	0	0	0	0	0	0	0	0	0	1	0	0	0	0	0	0	0
BREA2	0	0	1	0	0	0	0	0	0	0	0	0	0	0	0	0	0	0	0	0	0	0	0	0
BRF1	0	0	0	0	0	0	0	0	0	0	0	0	0	0	1	0	0	0	0	0	0	0	0	0
BRI3BP	-1	-1	0	0	0	-1	0	0	0	0	-1	0	0	0	0	0	0	0	0	0	0	0	0	0
BRIP1	0	0	0	0	1	-1	0	0	0	0	0	0	0	0	-1	0	0	0	1	0	0	0	0	0
BRIX1	0	0	1	0	0	0	0	0	1	0	0	0	0	0	0	0	-1	0	0	0	0	0	0	0
BRMS1L	0	0	0	0	0	0	0	-1	0	0	0	0	0	0	0	0	0	0	0	0	0	0	0	0
BROX	0	0	0	0	-1	1	0	0	1	0	0	0	0	0	0	0	0	0	0	0	0	0	0	0
BRP44	-1	-1	0	0	0	0	0	0	0	-1	0	0	0	0	0	0	0	0	0	0	0	0	0	0
BRP44L	0	-1	0	0	0	0	0	0	0	0	0	0	0	0	0	0	0	0	-1	0	0	0	0	0
BRWD1	-1	0	0	0	0	0	0	0	-1	0	0	0	0	0	0	0	0	0	0	0	0	0	0	0
BRWD3	0	0	0	0	1	0	0	0	0	0	0	0	0	0	0	0	0	0	0	0	0	0	0	0
BSG	0	0	0	0	0	0	-1	0	0	0	0	0	0	0	0	0	0	0	0	0	0	0	0	0
BSN	0	0	0	0	-1	0	0	0	0	0	0	0	0	0	0	0	0	0	0	0	0	0	0	0
BSPRY	0	0	0	0	0	0	0	0	0	0	-1	0	-1	0	0	0	0	-1	-1	0	0	0	0	0
BST2	-1	0	1	0	1	0	0	0	-1	0	0	0	1	0	1	0	0	-1	-1	0	0	0	0	0
BTBD10	0	1	0	0	0	0	0	-1	0	0	0	0	0	0	0	0	0	0	0	0	0	0	0	0
BTBD11	1	0	-1	0	0	0	0	0	0	0	0	0	0	0	0	0	0	-1	0	0	0	0	0	0
BTBD16	0	0	-1	0	0	-1	0	0	0	0	0	0	0	0	0	0	0	0	0	0	0	0	0	0
BTBD18	0	0	0	1	0	0	0	0	0	0	0	0	0	0	0	0	0	0	0	0	0	0	0	0
BTBD19	0	1	0	0	0	0	0	0	1	0	0	0	0	0	0	0	0	0	0	0	0	0	0	0
BTBD2	0	0	0	0	0	-1	0	0	0	0	0	0	0	0	0	0	0	0	0	0	0	0	0	0
BTBD3	0	0	0	0	0	0	1	0	0	0	0	0	0	0	0	0	0	0	0	0	0	0	0	0
BTBD7	0	0	0	0	0	0	0	-1	0	0	0	0	0	0	0	0	0	0	0	0	0	0	0	0
BTC	0	0	0	-1	-1	0	0	0	0	-1	0	0	0	0	0	0	0	-1	0	0	0	0	0	0
BTD	-1	0	0	0	0	0	0	0	0	0	0	0	0	-1	0	0	0	0	0	0	0	1	0	0
BTF3	0	0	1	0	0	0	0	0	0	0	0	0	0	0	0	0	0	0	0	0	0	0	0	0
BTF3P11	0	0	0	-1	0	0	1	0	0	0	0	0	0	0	0	0	0	0	0	0	0	0	0	0
BTG1	0	0	0	0	0	0	0	0	-1	-1	0	0	0	0	0	0	0	0	0	0	0	1	1	0
BTG2	0	0	0	0	0	0	-1	-1	-1	0	0	0	0	0	0	0	0	0	1	0	0	0	0	0
BTG3	0	0	0	0	0	0	0	0	0	0	0	0	0	0	0	0	-1	-1	0	0	0	0	0	0
BTG4	0	0	0	-1	0	0	0	0	0	0	0	0	0	0	-1	0	0	0	0	0	0	0	0	0
BTN1A1	0	0	0	0	0	0	0	0	0	0	0	0	0	0	0	0	0	-1	0	0	0	0	0	0
BTN2A2	0	0	1	0	0	0	0	0	-1	0	0	0	0	0	0	0	0	0	0	0	0	0	0	0
BTN3A1	0	0	1	0	0	0	0	0	-1	0	0	0	0	0	0	0	0	0	-1	0	0	0	0	0
BTN3A2	0	0	1	0	1	0	0	0	0	-1	0	0	0	0	0	0	0	0	0	0	0	0	0	-1
BTN3A3	0	0	1	0	0	0	0	0	-1	-1	0	0	1	0	0	0	0	0	0	0	0	1	0	0
BTNL2	0	0	0	0	0	0	0	0	0	0	0	0	0	0	0	0	-1	0	0	0	0	0	0	0
BUB1	0	0	0	0	1	-1	0	0	1	1	-1	0	0	0	0	0	-1	0	1	0	0	0	0	0
BUB1B	0	0	0	0	1	-1	0	0	1	1	0	0	0	0	0	0	-1	0	0	0	0	0	0	0
BUB1B /// PAK6	0	0	0	0	0	0	0	0	0	0	0	0	0	0	0	0	0	0	1	0	0	0	0	0
BUB3	0	0	0	0	0	0	0	0	1	1	0	0	0	0	0	0	0	0	0	0	0	0	0	0
BVES	0	0	0	0	0	0	0	-1	0	0	0	0	0	0	0	0	0	0	0	0	0	0	0	0
BYSL	0	0	0	0	0	1	0	0	1	0	0	0	0	0	0	0	0	0	0	0	0	-1	0	0
BZRAP1	0	0	0	0	0	0	0	0	0	0	0	0	0	0	1	0	0	0	0	0	0	0	0	0
BZW1	0	0	0	0	0	0	0	0	0	1	0	0	0	0	0	0	0	0	0	0	0	0	0	0
C10orf10	0	0	0	0	0	0	0	-1	-1	-1	1	0	-1	0	-1	1	1	-1	0	-1	-1	-1	-1	-1
C10orf111	0	0	0	0	0	0	0	0	0	-1	0	0	0	0	0	0	0	0	0	0	0	0	0	0
C10orf114	0	0	0	0	0	0	0	0	-1	0	0	0	0	0	0	0	0	0	0	0	0	0	0	0
C10orf116	0	0	0	0	0	1	0	0	-1	0	0	0	0	0	0	0	0	0	0	-1	-1	1	-1	-1
C10orf12	-1	0	0	0	0	0	0	0	0	0	0	0	0	0	0	0	0	-1	0	0	0	0	0	0
C10orf122	0	0	0	0	0	0	0	0	0	0	0	0	0	0	0	0	0	-1	0	0	0	0	0	0
C10orf125	-1	0	0	0	0	0	0	0	0	0	0	0	0	0	0	0	0	0	0	0	0	0	0	0
C10orf128	0	0	0	0	0	0	0	0	0	1	0	0	0	0	0	0	0	0	0	0	0	0	0	0
C10orf136	0	0	0	1	0	0	0	0	0	0	0	0	0	0	0	0	0	0	0	0	0	0	0	0
C10orf137	0	0	0	0	0	-1	0	0	0	0	0	0	0	0	0	0	0	0	0	0	0	0	0	0
C10orf140	0	1	0	0	0	0	0	0	-1	1	0	0	0	0	0	-1	0	-1	0	0	0	0	0	0
C10orf18	0	0	1	0	-1	0	0	0	1	0	0	0	0	0	0	0	0	0	0	0	0	0	0	0
C10orf2	0	0	0	0	0	0	0	1	1	0	0	0	0	0	0	0	-1	0	0	0	0	0	0	0
C10orf26	0	0	0	0	0	0	0	0	0	0	0	0	0	0	0	0	0	0	0	0	0	1	0	0
C10orf31	0	0	0	0	-1	0	0	0	0	0	0	0	0	0	0	0	0	0	0	0	0	0	0	0
C10orf32	-1	0	-1	0	0	0	0	0	0	0	0	0	0	0	0	0	1	0	0	0	0	0	0	0
C10orf35	0	0	0	0	0	0	0	-1	0	0	0	0	0	0	0	0	0	0	0	0	0	0	0	0
C10orf40	0	0	0	0	0	0	0	0	0	0	0	0	0	0	1	0	0	0	0	0	0	0	0	0
C10orf44	0	0	-1	1	0	0	0	0	0	0	0	0	0	0	0	0	0	0	0	0	0	0	0	0
C10orf47	0	0	0	0	0	-1	0	-1	0	-1	0	0	-1	0	-1	0	-1	0	0	0	0	0	0	0
C10orf54	0	-1	-1	0	-1	0	0	-1	-1	-1	0	0	-1	0	-1	0	0	0	0	0	0	0	0	0
C10orf57	-1	0	0	0	0	0	0	-1	-1	0	0	0	0	0	0	0	0	0	0	0	0	0	0	0
C10orf58	-1	0	0	0	0	0	0	-1	-1	0	-1	0	-1	0	1	0	0	0	0	0	0	0	0	0
C10orf67	0	0	-1	0	0	0	0	0	0	0	0	0	0	0	0	0	0	0	0	0	0	0	0	0
C10orf68	0	0	0	0	0	0	0	0	0	0	0	0	0	0	1	0	0	0	0	0	0	0	0	0
C10orf72	1	0	0	0	0	0	0	0	0	1	0	0	0	0	1	0	0	0	0	0	0	0	0	0
C10orf81	0	0	0	0	0	0	0	0	0	0	0	0	0	0	1	0	1	0	0	0	0	0	0	0
C10orf82	0	0	0	0	0	0	0	0	0	0	1	0	0	0	-1	0	0	0	0	0	0	0	0	0
C10orf85	0	0	-1	0	0	0	0	0	0	1	0	0	0	0	0	0	0	1	0	0	0	0	0	0
C10orf88	-1	0	0	0	0	0	0	0	0	0	0	0	0	0	0	0	0	0	0	0	0	0	0	0
C10orf90	0	0	0	1	0	0	0	0	0	0	0	0	1	0	0	0	0	0	0	0	0	0	0	0
C10orf92	0	0	0	0	0	0	0	0	0	0	0	0	0	-1	0	0	0	0	0	0	0	0	0	0
C10orf93	0	0	-1	0	0	0	0	0	0	0	0	0	0	0	0	0	0	0	0	0	0	0	0	0
C10orf95	0	-1	0	0	0	0	0	0	0	0	0	0	-1	0	0	0	0	0	0	0	0	0	0	0
C10orf99	0	0	0	0	0	0	0	0	-1	0	0	0	0	0	1	0	0	1	1	0	0	0	0	0
C11orf1	0	0	0	0	0	0	0	1	0	0	0	0	0	0	0	0	0	0	0	0	0	0	0	0
C11orf16	0	0	0	0	0	0	0	0	0	0	0	0	0	-1	0	0	0	0	0	0	0	0	0	0
C11orf2	0	0	0	0	0	-1	0	0	0	0	0	0	0	0	0	0	0	0	0	0	0	0	0	0
C11orf21	0	0	0	0	0	0	0	0	0	0	1	0	0	0	0	0	0	0	0	0	0	0	0	0
C11orf24	0	0	0	0	0	1	0	0	0	0	0	0	0	0	0	0	0	0	0	0	0	0	0	0
C11orf30	0	0	0	-1	0	0	0	0	1	0	0	0	0	0	0	0	0	0	0	0	0	0	0	0
C11orf31	0	0	-1	0	0	0	0	0	1	0	0	0	0	0	0	0	0	0	0	0	0	0	0	0
C11orf35	0	0	0	0	0	0	0	0	0	-1	0	0	0	0	0	0	0	0	0	0	0	0	0	0
C11orf40	0	0	0	-1	0	0	0	0	0	0	0	0	0	0	0	0	0	0	0	0	0	0	0	0
C11orf41	0	1	0	0	0	0	0	-1	1	0	0	0	0	0	-1	1	0	0	0	0	0	0	0	0
C11orf45	0	0	0	0	0	-1	0	-1	-1	0	0	0	0	0	0	0	0	-1	0	0	0	0	0	0
C11orf49	0	0	0	0	0	-1	0	0	0	0	0	0	0	0	0	0	0	0	0	0	0	0	0	0
C11orf51	0	0	-1	0	0	0	0	0	0	0	0	0	0	0	0	0	0	0	0	0	0	0	0	0
C11orf52	-1	-1	0	0	0	0	0	-1	-1	0	0	0	-1	0	0	0	0	-1	0	0	0	0	0	0
C11orf53	0	0	0	0	0	0	0	0	0	-1	0	0	0	0	0	0	0	0	0	0	0	0	0	0
C11orf54	-1	-1	0	0	0	0	0	0	0	0	0	0	0	0	1	0	0	0	0	0	0	0	0	0
C11orf57	0	0	0	0	0	0	0	1	0	0	0	0	0	0	0	0	0	0	0	0	0	0	0	0
C11orf58	0	0	0	0	0	-1	0	0	0	0	0	0	0	0	0	0	0	1	0	0	0	0	0	0
C11orf61	0	0	0	0	0	0	0	0	0	0	0	0	0	0	0	0	0	1	0	0	0	0	0	0
C11orf63	1	0	0	0	0	0	0	-1	-1	0	0	0	0	0	0	0	0	0	0	0	0	0	0	0
C11orf68	0	0	0	0	0	0	-1	0	0	0	0	0	0	0	0	0	0	0	0	0	0	0	0	0
C11orf70	0	0	-1	0	0	-1	0	0	-1	0	0	0	0	0	0	0	0	0	0	0	0	0	0	0
C11orf71	0	0	0	0	0	0	0	1	0	0	0	0	0	0	0	0	0	0	0	0	0	0	0	0
C11orf73	-1	0	0	0	0	0	0	0	0	1	0	0	0	0	0	0	0	0	0	0	0	0	0	0
C11orf74	0	0	0	0	0	-1	0	0	0	0	0	0	0	0	0	0	0	0	0	0	0	0	0	0
C11orf75	-1	0	0	0	0	0	0	0	0	0	0	0	0	0	1	0	0	0	0	0	0	0	0	0
C11orf80	0	1	1	0	0	0	0	-1	-1	0	0	0	-1	0	0	0	0	0	0	0	0	0	-1	0
C11orf82	0	0	1	-1	0	0	0	1	1	1	0	0	0	0	0	0	-1	0	1	0	0	0	0	0
C11orf86	0	1	0	0	0	0	0	0	0	0	0	0	0	0	0	0	0	0	0	0	0	0	0	0
C11orf87	0	0	0	0	0	0	0	0	0	0	0	0	0	0	0	0	0	0	1	0	0	0	0	0
C11orf88	0	0	0	1	0	0	0	0	0	0	0	0	0	0	0	0	0	0	0	0	0	0	0	0
C11orf9	0	0	-1	0	0	0	0	0	0	0	0	0	0	0	0	0	0	0	0	0	0	0	0	0
C11orf93	0	-1	0	0	0	-1	0	0	0	0	0	0	0	0	0	0	0	0	0	0	0	0	0	0
C11orf95	0	1	-1	1	0	0	0	0	0	0	0	0	0	0	0	0	0	0	0	0	0	0	0	0
C11orf96	0	0	1	0	0	0	0	0	0	0	0	0	0	0	0	0	0	-1	0	0	0	0	0	0
C12orf11	0	0	-1	0	0	0	0	0	0	0	0	0	0	0	-1	0	0	0	0	0	0	0	0	0
C12orf23	0	0	0	0	0	0	0	0	0	0	0	0	1	0	0	0	0	0	0	0	0	0	0	0
C12orf24	0	0	-1	0	0	-1	0	1	1	1	-1	0	1	0	0	0	-1	0	0	0	0	0	0	0
C12orf26	0	0	-1	0	0	0	0	0	0	0	-1	0	0	0	0	0	0	0	0	0	0	0	0	0
C12orf29	0	0	0	0	0	1	0	0	0	0	0	0	0	0	0	0	0	0	0	0	0	0	0	0
C12orf34	0	0	0	0	0	0	0	0	0	1	-1	0	0	0	0	0	0	0	0	0	0	0	0	0
C12orf35	-1	0	1	0	0	0	1	0	0	0	0	0	0	0	0	0	0	0	0	0	0	0	0	0
C12orf36	0	0	0	0	0	0	0	0	0	-1	0	0	0	0	0	0	0	0	0	0	0	0	0	0
C12orf39	0	-1	1	0	0	0	0	0	0	-1	1	0	0	0	-1	0	0	1	-1	0	0	0	0	0
C12orf4	0	0	0	0	0	0	0	0	1	0	0	0	0	0	0	0	0	0	0	0	0	0	0	0
C12orf42	0	1	0	0	0	0	0	0	0	0	0	0	0	0	0	0	0	0	0	0	0	0	0	0
C12orf44	0	0	0	0	0	0	-1	0	0	0	0	0	0	0	0	0	0	0	0	0	0	0	0	0
C12orf45	-1	0	0	0	0	0	0	0	0	0	0	0	0	0	0	0	0	0	0	0	0	0	0	0
C12orf47	0	0	0	0	0	0	0	1	0	0	0	0	0	0	0	0	0	0	0	0	0	0	0	0
C12orf48	-1	0	0	0	0	-1	0	1	1	1	0	0	0	0	0	0	-1	0	0	0	0	0	0	0
C12orf49	0	0	0	0	0	1	0	0	0	0	0	0	0	0	0	0	0	0	0	0	0	0	0	0
C12orf5	0	0	0	0	0	0	0	-1	0	0	0	0	0	0	0	0	0	0	0	0	0	0	0	0
C12orf51	0	0	0	0	0	0	0	0	-1	0	0	0	0	0	0	0	0	0	0	0	0	0	0	0
C12orf52	0	0	-1	0	-1	0	-1	0	1	0	0	0	0	0	0	0	0	0	0	0	0	0	0	0
C12orf53	0	0	0	0	-1	0	0	1	0	0	0	0	0	0	0	0	0	0	0	0	0	0	0	0
C12orf54	0	0	0	0	0	0	0	-1	0	0	0	0	0	0	0	0	0	0	0	0	0	0	0	0
C12orf55	0	0	-1	0	0	0	0	0	0	0	0	0	0	0	0	0	0	0	0	0	0	0	0	0
C12orf56	-1	0	0	0	0	0	0	0	0	0	0	0	0	0	0	0	0	0	0	0	0	0	0	0
C12orf57	0	0	0	0	0	0	0	0	0	0	0	0	1	0	0	0	0	0	0	0	0	0	0	0
C12orf61	0	0	0	0	-1	0	0	0	1	0	0	0	0	0	0	0	0	0	0	0	0	0	0	0
C12orf65	0	0	0	0	0	0	0	1	0	0	0	0	0	0	0	0	0	0	0	0	0	0	0	0
C12orf68	1	0	0	0	0	0	0	0	0	1	0	0	0	0	0	0	0	0	0	0	0	0	0	0
C12orf72 /// AMN1	0	0	0	0	0	0	0	0	0	0	0	0	0	0	0	0	0	0	-1	0	0	0	0	0
C12orf73	0	0	0	0	0	0	0	0	0	0	-1	0	0	0	0	0	0	0	0	0	0	0	0	0
C12orf75	0	0	0	0	0	0	0	0	0	0	0	0	1	0	0	0	0	0	0	0	0	0	0	0
C12orf76	0	0	0	0	0	0	0	0	0	0	0	0	0	0	0	0	0	-1	0	0	0	0	0	0
C13orf15	0	-1	0	0	0	1	0	0	-1	0	0	0	-1	1	0	-1	0	0	1	0	0	0	0	0
C13orf18	0	0	-1	1	-1	0	0	0	0	0	0	0	0	1	0	0	0	1	0	0	0	0	0	0
C13orf27	-1	0	0	0	0	-1	0	1	1	0	0	0	0	0	0	0	0	0	0	0	0	0	0	0
C13orf29	1	0	0	0	0	0	0	0	0	0	0	0	0	0	0	0	0	0	0	0	0	0	0	0
C13orf31	0	0	0	0	0	0	0	0	-1	0	0	0	-1	0	0	0	0	-1	0	0	0	0	0	0
C13orf33	1	0	0	-1	0	0	0	0	0	0	0	0	0	0	0	0	0	0	0	0	0	0	0	0
C13orf34	0	0	0	0	0	0	0	0	1	1	0	0	0	0	0	0	-1	0	0	0	0	0	0	0
C13orf34 /// DIS3	0	0	0	0	0	0	0	0	0	0	0	0	0	0	0	0	0	0	1	0	0	0	0	0
C13orf36	0	0	0	0	0	0	0	0	0	0	0	0	0	0	1	0	0	0	0	0	0	0	0	0
C13orf38	0	-1	0	0	0	0	0	0	1	0	-1	0	0	0	1	0	0	0	0	0	0	0	0	0
C13orf40	0	0	0	0	0	0	0	0	0	-1	1	0	0	0	1	0	0	0	0	0	0	0	0	0
C14orf1	0	-1	0	0	1	0	0	0	0	0	0	0	0	0	0	0	0	0	0	0	0	1	0	0
C14orf101	0	0	0	0	0	-1	0	0	0	0	0	0	0	0	0	0	0	1	0	0	0	0	0	0
C14orf104	0	0	0	0	0	0	0	0	1	0	0	0	0	0	0	0	0	0	0	0	0	0	0	0
C14orf105	-1	0	0	0	0	-1	0	0	0	-1	0	0	0	0	1	0	0	0	0	0	0	0	0	0
C14orf106	0	0	0	0	0	0	0	0	0	0	0	0	0	0	0	0	0	0	1	0	0	0	0	0
C14orf109	-1	0	0	0	0	0	0	0	0	0	0	0	0	0	0	0	0	0	0	0	0	0	0	0
C14orf118	0	0	1	-1	0	0	0	0	0	0	0	0	0	0	0	0	0	0	0	0	0	0	0	0
C14orf126	-1	0	0	-1	0	0	0	-1	0	0	0	0	0	0	0	0	0	0	0	0	0	0	0	0
C14orf128	-1	1	0	0	0	0	0	-1	0	0	0	0	0	0	0	0	0	0	0	0	0	0	0	0
C14orf129	-1	0	0	0	0	0	0	-1	0	0	0	0	0	0	0	0	0	0	0	0	0	0	0	0
C14orf132	1	1	-1	0	0	0	0	0	1	0	1	0	0	1	-1	-1	0	0	-1	0	0	0	0	0
C14orf135	0	0	0	0	0	0	0	0	0	0	0	0	0	0	0	0	0	1	0	0	0	0	0	0
C14orf139	0	0	0	0	0	0	0	0	1	0	0	0	1	0	-1	0	0	0	0	0	0	0	0	0
C14orf142	0	0	0	0	0	-1	0	0	0	0	0	0	0	0	0	0	0	0	0	0	0	0	0	0
C14orf145	0	0	0	1	1	-1	0	0	1	0	0	0	0	0	0	0	-1	-1	1	0	0	0	0	0
C14orf147	-1	-1	0	0	0	0	0	-1	0	0	-1	0	1	0	0	0	0	1	0	0	0	0	0	0
C14orf149	0	0	0	0	0	0	0	0	0	0	0	0	0	0	0	0	-1	1	0	0	0	0	0	0
C14orf159	0	0	0	0	0	0	0	-1	0	0	0	0	1	0	1	0	0	0	0	0	0	0	0	0
C14orf167	0	0	0	0	0	0	0	-1	0	0	0	0	0	0	0	0	0	0	0	0	0	0	0	0
C14orf179	0	0	0	0	0	-1	0	-1	1	0	0	0	0	0	0	0	0	0	0	0	0	0	0	0
C14orf180	0	0	0	0	1	0	0	0	0	0	0	0	0	0	0	0	0	0	0	0	0	0	0	0
C14orf182	0	0	0	-1	0	0	0	0	0	0	0	0	0	0	0	0	0	0	0	0	0	0	0	0
C14orf184	0	0	0	0	0	0	0	0	0	0	0	0	0	0	1	0	0	0	0	0	0	0	0	0
C14orf21	-1	0	0	0	0	0	0	0	0	0	0	0	0	0	0	0	0	0	0	0	0	0	0	0
C14orf23	0	0	0	0	1	0	0	0	0	0	0	0	0	0	0	0	0	0	0	0	0	0	0	0
C14orf28	-1	0	0	0	0	0	0	-1	-1	0	1	0	0	0	0	0	0	0	0	0	0	0	0	0
C14orf34	0	0	0	0	0	0	0	0	-1	0	0	0	0	0	0	0	0	0	0	0	0	0	0	0
C14orf37	1	0	1	0	0	0	0	0	0	0	0	0	0	0	0	0	0	0	0	0	0	0	0	0
C14orf39	0	0	0	0	0	0	0	0	0	0	0	0	0	0	0	0	0	1	0	0	0	0	0	0
C14orf43	0	0	0	0	0	0	0	0	0	-1	0	0	0	0	0	-1	0	0	0	0	0	0	0	0
C14orf45	0	0	0	0	0	0	0	0	-1	0	0	0	0	0	0	0	0	0	0	0	0	0	0	0
C14orf49	0	0	0	0	0	0	0	0	0	1	0	0	0	0	0	0	0	0	0	0	0	0	0	0
C14orf50	0	0	0	1	0	0	0	0	0	0	0	0	0	0	0	0	0	0	0	0	0	0	0	0
C14orf79	0	0	0	0	0	0	-1	-1	0	0	0	0	0	0	0	0	0	0	0	0	0	0	0	0
C14orf80	0	0	0	0	0	0	0	0	1	1	0	0	0	0	0	0	0	0	0	0	0	0	0	0
C14orf82	0	1	0	0	0	0	0	0	0	0	0	0	0	0	-1	0	0	0	0	0	0	0	0	0
C14orf91	0	0	0	0	0	0	0	0	0	0	1	0	0	0	0	0	0	-1	0	0	0	0	0	0
C15orf17	0	0	0	0	0	0	0	-1	-1	0	0	0	0	0	0	1	0	0	0	0	0	0	0	0
C15orf23	0	0	0	0	0	0	0	0	1	1	0	0	0	0	-1	0	-1	0	0	0	0	0	0	0
C15orf26	0	0	0	0	0	0	0	0	0	0	1	0	0	0	0	0	0	0	0	0	0	0	0	0
C15orf28	0	1	0	0	0	0	0	0	0	0	0	0	0	0	0	0	0	0	0	0	0	0	0	0
C15orf29	-1	0	0	0	0	0	0	0	-1	0	0	0	0	0	-1	0	0	0	0	0	0	0	0	0
C15orf37	0	1	0	0	0	0	0	0	0	0	0	0	0	0	0	0	0	0	0	0	0	0	0	0
C15orf38	0	0	0	0	0	0	0	0	0	0	0	0	0	0	0	0	0	-1	0	0	0	0	0	0
C15orf39	0	0	0	0	0	0	0	0	1	0	0	0	0	0	0	0	0	0	0	0	0	0	0	0
C15orf40	-1	0	0	0	0	0	0	0	1	0	0	0	0	0	0	0	0	0	0	0	0	0	0	0
C15orf41	0	0	0	0	0	-1	0	0	0	0	-1	0	0	0	0	0	0	0	0	0	0	0	0	0
C15orf42	0	0	0	0	0	-1	0	0	1	0	0	0	0	0	0	0	-1	0	1	0	0	0	0	0
C15orf44	0	0	0	-1	0	0	0	0	0	1	0	0	0	0	0	0	0	0	0	0	0	0	0	0
C15orf48	0	0	1	0	0	1	0	-1	-1	0	0	0	-1	0	0	0	0	-1	0	0	0	0	0	0
C15orf5	0	0	0	0	0	0	0	0	0	0	0	0	0	0	-1	0	0	0	0	0	0	0	0	0
C15orf52	0	0	0	0	0	0	0	-1	0	-1	0	0	0	0	-1	0	0	0	0	0	0	0	0	0
C16orf13	0	0	0	0	0	0	0	0	0	0	0	0	0	0	0	0	0	1	0	0	0	0	0	0
C16orf42	0	0	0	0	0	0	0	0	0	0	0	0	0	1	0	0	0	0	0	0	0	0	0	0
C16orf45	1	1	0	0	0	0	0	1	0	0	0	0	1	0	0	0	0	0	0	0	0	0	1	0
C16orf46	0	0	1	0	0	-1	0	0	0	0	-1	0	0	0	0	0	0	0	0	0	0	0	0	0
C16orf48	0	0	0	0	0	-1	0	0	0	0	0	0	0	0	0	0	0	0	0	0	0	0	0	0
C16orf5	0	0	-1	0	0	0	0	0	-1	0	0	0	0	0	0	0	0	0	0	0	0	0	0	0
C16orf52	0	0	-1	0	0	0	0	1	0	0	0	0	0	0	0	0	0	1	0	0	0	0	0	0
C16orf53	-1	0	0	0	0	0	0	0	1	0	0	0	0	0	0	0	0	0	0	0	0	0	0	0
C16orf54	0	0	0	-1	0	0	0	0	0	0	0	0	0	0	0	0	0	0	0	0	0	0	0	0
C16orf55	0	0	0	0	0	0	0	1	1	0	0	0	0	0	0	0	0	0	0	0	0	0	0	0
C16orf57	0	1	0	0	0	0	0	0	1	0	0	0	0	0	0	0	0	0	0	0	0	0	0	0
C16orf58	-1	0	1	0	0	0	0	0	0	0	0	0	0	0	0	0	0	0	0	0	0	0	0	0
C16orf59	0	0	0	0	0	0	0	1	0	0	0	0	0	0	0	0	-1	0	0	0	0	0	0	0
C16orf61	0	0	1	0	0	0	0	1	0	0	0	0	0	0	0	0	0	0	0	0	0	0	0	0
C16orf63	-1	0	0	0	0	0	0	1	0	0	0	0	0	0	0	0	0	0	0	0	0	0	0	0
C16orf7	0	0	0	0	0	0	0	0	-1	0	0	0	0	0	0	0	1	0	0	0	0	0	0	0
C16orf70	0	0	0	1	0	0	0	0	0	0	0	0	0	0	0	0	0	0	0	0	0	0	0	0
C16orf71	0	0	0	1	0	0	0	0	0	0	0	0	0	0	0	0	0	0	0	0	0	0	0	0
C16orf73	0	0	0	1	0	0	0	0	0	1	0	0	0	0	-1	0	0	0	0	0	0	0	0	0
C16orf74	0	-1	-1	0	0	0	0	-1	0	0	0	0	0	0	0	0	0	0	0	0	0	0	0	0
C16orf75	0	0	0	0	0	-1	0	0	0	0	0	0	0	0	0	0	-1	0	0	0	0	0	0	0
C16orf81	0	0	0	0	-1	0	0	0	0	0	0	0	0	0	0	0	0	-1	0	0	0	0	0	0
C16orf87	0	0	0	0	0	0	0	0	0	0	-1	0	0	0	0	0	0	0	0	0	0	0	0	0
C16orf89	0	0	1	0	0	0	0	0	0	0	0	0	0	0	0	0	0	0	0	0	0	0	0	0
C16orf91	0	0	0	0	0	0	0	0	1	0	0	0	0	0	0	0	0	0	0	0	0	0	0	0
C17orf100	0	0	-1	0	0	0	0	-1	0	0	0	0	0	0	0	0	0	0	0	0	0	0	0	0
C17orf101	0	0	0	0	0	0	-1	1	0	0	0	0	0	0	0	0	0	0	0	0	0	0	0	0
C17orf103	0	0	0	0	0	0	0	0	-1	0	1	0	0	0	0	0	0	-1	0	0	0	0	0	0
C17orf108	0	0	0	0	0	0	0	0	-1	-1	0	0	0	0	0	-1	1	0	0	0	0	0	0	0
C17orf28	0	0	0	0	0	0	0	-1	0	0	-1	0	0	0	0	0	0	0	-1	0	0	0	0	0
C17orf39	0	0	1	0	0	0	0	0	-1	0	0	0	0	0	0	0	0	-1	0	0	0	0	0	0
C17orf42	0	0	0	0	0	0	0	0	1	0	0	0	0	0	0	0	0	0	0	0	0	0	0	0
C17orf44	0	0	-1	1	-1	0	0	0	0	0	0	0	0	0	1	0	0	0	0	0	0	0	0	0
C17orf49	0	0	1	0	0	0	0	0	0	0	0	0	0	0	0	0	0	0	0	0	0	0	0	0
C17orf51	0	0	1	-1	0	0	0	0	0	0	0	0	0	0	0	0	0	-1	0	0	0	0	0	0
C17orf53	0	0	0	0	0	0	0	0	0	0	0	0	0	0	0	0	-1	0	0	0	0	0	0	0
C17orf56	0	0	0	0	-1	0	0	0	0	0	0	0	0	0	0	0	0	0	0	0	0	0	0	0
C17orf57	0	0	0	0	0	0	0	0	0	0	1	0	0	0	0	0	0	0	0	0	0	0	0	0
C17orf58	0	-1	0	0	0	0	0	0	0	0	0	0	0	0	0	0	0	0	0	0	0	0	0	0
C17orf59	0	0	0	0	0	0	-1	0	0	0	0	0	0	0	0	0	0	0	0	0	0	0	0	0
C17orf60	0	0	0	0	0	0	0	0	0	1	0	0	0	0	1	0	0	-1	0	0	0	0	0	0
C17orf61	-1	0	0	0	0	0	0	0	0	0	0	0	0	0	0	0	0	0	0	0	0	0	0	0
C17orf62	0	0	0	0	0	0	0	0	0	0	0	0	0	0	-1	0	0	0	0	0	0	0	0	0
C17orf64	0	0	0	1	0	0	0	0	0	0	0	0	0	0	0	0	0	0	0	0	0	0	0	0
C17orf67	0	1	0	0	1	0	0	0	0	0	-1	0	0	0	-1	0	0	0	0	0	0	0	0	0
C17orf69	0	0	0	0	0	0	0	0	-1	0	0	0	0	0	0	0	0	0	0	0	0	0	0	0
C17orf75	-1	0	0	0	0	-1	0	0	0	0	0	0	0	0	0	0	0	0	0	0	0	0	0	0
C17orf76	0	0	-1	0	0	0	0	1	0	-1	0	0	0	0	-1	0	0	-1	0	0	0	0	0	0
C17orf80	0	0	0	0	0	0	0	0	0	0	-1	0	0	0	0	0	0	0	0	0	0	0	0	0
C17orf81	0	0	0	0	0	0	-1	0	1	0	0	0	1	0	0	0	0	0	0	0	0	0	0	0
C17orf86	0	0	0	0	-1	0	0	0	1	0	0	0	0	0	0	0	0	0	0	0	0	0	0	0
C17orf89	0	0	0	0	0	0	0	0	0	0	0	0	0	0	-1	0	0	-1	0	0	0	0	0	0
C17orf91	0	1	0	0	-1	1	0	0	-1	0	0	0	0	0	0	1	1	0	0	1	0	1	0	0
C17orf95	-1	0	0	0	0	0	0	0	0	0	0	0	0	0	0	0	0	0	0	0	0	0	0	0
C17orf96	0	0	-1	1	0	0	0	0	0	0	-1	0	0	0	0	0	0	-1	0	0	0	0	0	0
C17orf97	1	0	-1	0	0	0	0	0	1	0	0	0	0	0	0	0	1	0	0	0	0	0	0	0
C18orf1	0	1	-1	0	0	0	0	0	0	0	0	0	0	0	0	0	0	0	0	0	0	0	0	0
C18orf10	1	0	0	0	0	-1	0	0	0	0	0	0	0	0	0	0	0	0	0	0	0	0	0	0
C18orf15	0	0	0	0	0	0	0	0	0	0	0	0	0	0	-1	0	0	0	0	0	0	0	0	0
C18orf18	0	0	0	0	0	0	0	0	0	0	0	0	0	0	-1	0	0	0	0	0	0	0	0	0
C18orf19	-1	0	-1	0	0	1	0	0	0	0	0	0	0	0	1	0	0	0	0	0	0	0	0	0
C18orf2	0	0	0	0	0	0	0	1	0	0	0	0	0	0	0	0	0	0	0	0	0	0	0	0
C18orf20	0	0	0	0	0	0	0	0	0	0	0	0	0	0	0	0	0	-1	0	0	0	0	0	0
C18orf25	0	0	0	0	0	0	0	0	0	0	0	0	0	-1	0	0	0	0	0	0	0	0	0	0
C18orf45	0	0	0	0	0	0	0	0	0	0	0	0	0	0	0	0	-1	0	0	0	0	0	0	0
C18orf49	0	0	0	0	0	0	0	0	-1	0	0	0	0	0	0	0	0	0	0	0	0	0	0	0
C18orf54	0	0	0	0	0	-1	0	1	1	0	0	0	0	0	1	0	-1	1	1	0	0	0	0	0
C18orf55	0	0	0	0	0	0	0	0	1	0	0	0	0	0	0	0	0	0	0	0	0	0	0	0
C18orf56	0	0	0	0	0	-1	0	0	0	0	0	0	0	0	0	0	0	0	0	0	0	0	0	0
C18orf62	0	0	0	0	0	0	0	0	0	0	0	0	0	0	-1	0	0	0	0	0	0	0	0	0
C18orf8	0	0	0	0	0	0	0	0	0	0	1	0	0	0	0	0	0	0	0	0	0	0	0	0
C19orf10	0	0	1	0	0	0	0	0	0	0	0	0	0	0	0	0	0	0	0	0	0	0	0	0
C19orf21	0	0	0	0	0	0	0	-1	-1	0	0	0	-1	0	0	0	0	-1	0	0	-1	-1	-1	-1
C19orf23	0	0	0	-1	0	0	0	0	0	0	0	0	0	0	0	0	0	0	0	0	0	0	0	0
C19orf28	0	1	0	0	0	0	0	0	0	1	0	0	0	0	0	0	0	0	0	0	0	0	0	0
C19orf33	0	0	-1	0	-1	0	0	-1	0	0	0	0	0	0	0	0	1	0	0	0	0	0	0	0
C19orf40	0	0	0	0	0	0	0	0	1	0	0	0	0	0	0	0	-1	0	0	0	0	0	0	0
C19orf42	0	0	0	0	0	0	0	0	1	0	0	0	0	0	0	0	0	0	0	0	0	0	0	0
C19orf43	0	0	0	0	-1	0	0	0	0	0	0	0	0	0	0	0	0	0	0	0	0	0	0	0
C19orf45	0	0	0	0	0	0	0	0	0	-1	0	0	0	0	0	0	0	0	0	0	0	0	0	0
C19orf46	0	0	0	0	0	0	0	-1	0	-1	0	0	-1	0	1	0	0	0	0	0	0	0	0	0
C19orf47	0	0	0	0	0	0	0	0	0	0	-1	0	0	0	0	0	0	-1	0	0	0	0	0	0
C19orf48	0	0	0	0	0	0	0	1	1	0	0	0	0	0	0	0	0	0	0	0	0	0	0	0
C19orf51	0	0	0	0	0	-1	0	-1	1	0	0	0	0	0	0	0	0	0	0	0	0	0	0	0
C19orf63	0	0	0	0	0	0	0	-1	0	0	0	0	0	0	0	0	0	0	0	0	0	0	0	0
C19orf66	0	0	0	0	0	0	0	-1	-1	0	0	0	0	0	0	0	1	0	0	0	0	0	0	0
C19orf68	0	0	0	0	0	0	0	0	0	0	-1	0	0	0	0	0	0	0	0	0	0	0	0	0
C19orf73	0	0	0	0	0	0	0	0	0	0	-1	0	0	0	0	0	0	0	0	0	0	0	0	0
C19orf77	0	0	0	0	0	1	0	0	0	0	0	0	0	0	0	0	0	0	0	0	0	0	0	0
C1D	0	0	0	0	0	0	0	0	0	1	-1	0	0	0	0	0	0	0	0	0	0	0	0	0
C1GALT1	-1	-1	0	0	0	0	0	0	0	0	0	0	0	0	0	0	0	0	0	0	0	0	0	0
C1GALT1C1	-1	0	0	0	0	0	0	0	0	0	0	0	0	0	0	0	0	0	0	0	0	0	0	0
C1orf101	0	0	0	0	0	0	0	0	0	0	0	0	0	0	0	0	0	-1	0	0	0	0	0	0
C1orf104	0	0	1	1	0	0	0	0	0	0	0	0	0	0	0	0	0	0	0	0	0	0	0	0
C1orf105	0	0	0	0	0	0	1	0	0	0	0	0	0	0	0	0	0	0	0	0	0	0	0	0
C1orf106	0	0	1	0	1	0	0	-1	0	0	0	0	0	-1	0	0	-1	-1	0	0	0	0	0	0
C1orf112	-1	0	0	0	0	-1	0	0	1	0	0	0	0	0	0	0	-1	0	0	0	0	0	0	0
C1orf112 /// SCYL3	0	0	0	0	0	0	0	0	0	0	0	0	0	0	0	0	0	0	1	0	0	0	0	0
C1orf114	0	0	0	0	0	0	0	0	0	0	0	0	0	0	-1	0	0	0	0	0	0	0	0	0
C1orf115	-1	-1	0	0	0	0	0	-1	0	-1	0	0	0	0	0	-1	0	0	0	0	0	0	0	0
C1orf116	0	-1	0	0	0	0	0	-1	-1	-1	0	0	-1	1	0	0	0	-1	0	0	0	0	0	0
C1orf124	0	0	0	0	0	0	0	0	0	1	0	0	0	0	0	0	0	0	0	0	0	0	0	0
C1orf126	0	0	0	0	0	-1	0	0	0	0	0	0	0	0	0	1	0	0	0	0	0	0	0	0
C1orf126 /// KAZ	0	0	0	0	0	0	0	0	0	0	0	0	0	0	0	0	0	0	-1	0	0	0	0	0
C1orf127	0	0	1	0	0	0	0	0	0	0	0	0	0	0	0	0	0	0	0	0	0	0	0	0
C1orf129	0	0	0	0	-1	0	0	0	0	0	0	0	0	0	0	0	0	1	0	0	0	0	0	0
C1orf131	0	0	-1	0	0	0	0	0	0	0	0	0	0	0	0	0	0	0	0	0	0	0	0	0
C1orf133	0	1	-1	1	-1	0	0	0	0	0	0	0	0	0	0	0	0	0	0	0	0	0	0	0
C1orf134	0	0	0	0	0	0	0	0	-1	0	0	0	0	0	0	0	0	0	0	0	0	0	0	0
C1orf135	0	0	0	-1	0	0	0	0	1	0	0	0	0	0	0	0	-1	0	0	0	0	0	0	0
C1orf144	0	0	0	0	0	0	-1	0	1	0	0	0	0	0	0	0	0	0	0	0	0	0	0	1
C1orf150	0	0	0	0	1	0	0	0	0	0	0	0	0	0	0	0	0	0	0	0	0	0	0	0
C1orf151	0	0	-1	-1	0	0	0	0	0	0	0	0	0	0	0	0	0	0	0	0	0	0	0	0
C1orf152	0	0	0	0	0	0	0	0	0	1	0	0	0	0	0	0	0	0	0	0	0	0	0	0
C1orf158	0	0	1	0	0	0	0	0	0	0	0	0	0	0	0	0	0	0	0	0	0	0	0	0
C1orf162	0	0	0	1	0	0	0	0	0	0	0	0	0	0	0	0	0	0	0	0	0	0	0	0
C1orf163	0	-1	0	0	0	0	0	0	1	0	0	0	0	0	0	0	0	0	0	0	0	0	0	0
C1orf168	0	0	0	0	-1	0	0	0	0	0	0	0	0	0	1	0	0	0	0	0	0	0	0	0
C1orf172	0	0	0	0	0	0	0	-1	-1	-1	0	0	-1	0	0	0	0	-1	0	0	0	0	0	0
C1orf173	0	0	0	0	0	0	0	0	0	-1	1	0	0	0	1	0	0	-1	0	0	0	0	0	0
C1orf174	0	0	0	0	0	0	0	0	0	0	0	0	0	0	1	0	0	0	0	0	0	0	0	0
C1orf180	0	0	0	0	0	0	0	0	0	0	0	0	0	0	0	0	0	-1	0	0	0	0	0	0
C1orf183	-1	0	-1	0	0	0	0	0	0	0	0	0	0	0	1	0	0	0	0	0	0	0	0	0
C1orf187	0	0	0	0	0	0	0	0	0	1	0	0	0	0	0	1	0	0	0	0	0	0	0	0
C1orf194	0	0	-1	0	0	0	0	0	0	0	0	0	0	0	0	0	0	0	0	0	0	0	0	0
C1orf198	0	0	-1	0	0	0	0	-1	0	0	0	0	0	0	0	0	0	0	0	0	0	0	0	0
C1orf200	0	0	0	0	0	0	0	0	0	0	0	0	0	0	1	0	0	0	0	0	0	0	0	0
C1orf201	0	0	0	0	0	0	0	0	-1	0	0	0	0	0	0	0	0	0	0	0	0	0	0	0
C1orf21	1	0	1	0	1	0	0	1	-1	0	1	0	-1	0	0	0	0	0	0	0	0	0	0	0
C1orf210	0	0	0	0	0	0	0	-1	-1	0	0	0	-1	0	0	0	0	-1	-1	0	0	0	0	0
C1orf212	0	0	0	0	0	0	0	0	1	0	0	0	0	0	0	0	0	0	0	0	0	0	0	0
C1orf213	0	0	0	0	0	0	0	0	0	0	0	0	0	0	1	0	0	0	0	0	0	0	0	0
C1orf223	0	0	1	0	-1	0	0	0	0	0	0	0	0	0	0	0	0	0	0	0	0	0	0	0
C1orf228	0	0	0	0	0	0	0	0	0	0	1	0	0	0	0	0	0	0	0	0	0	0	0	0
C1orf38	1	0	0	0	0	0	0	0	-1	0	0	0	0	0	1	0	0	0	0	0	0	0	0	0
C1orf43	0	0	0	0	0	0	0	0	1	0	0	0	0	0	0	0	0	0	0	0	0	0	0	0
C1orf51	0	0	0	0	0	0	0	0	-1	0	0	0	0	0	0	0	0	0	0	0	0	0	0	0
C1orf52	0	0	0	0	0	0	0	0	0	0	-1	0	0	0	0	0	0	0	0	0	0	0	0	0
C1orf53	0	0	-1	0	-1	0	0	0	0	0	0	0	0	0	0	0	1	0	0	0	0	0	0	0
C1orf54	0	0	0	0	0	0	0	-1	-1	-1	1	0	0	0	0	0	0	0	0	0	0	0	0	0
C1orf55	0	0	0	0	0	1	0	0	0	0	0	0	0	0	0	0	0	0	0	0	0	0	0	0
C1orf56	0	0	0	0	-1	0	0	0	0	0	0	0	0	0	0	0	0	0	0	0	0	0	0	0
C1orf57	1	0	0	0	0	0	0	0	0	0	0	0	0	0	0	0	0	0	0	0	0	0	0	0
C1orf59	-1	0	0	0	0	0	0	0	0	0	0	0	0	0	0	0	0	0	0	0	0	0	0	0
C1orf61	0	0	-1	0	0	0	0	0	0	0	0	0	0	0	0	0	0	0	0	0	0	0	0	0
C1orf63	0	0	0	0	0	-1	0	0	-1	0	0	0	0	0	1	0	0	0	0	0	0	0	0	0
C1orf65	0	0	0	0	-1	0	0	0	0	-1	0	0	0	0	0	0	0	0	0	0	0	0	0	0
C1orf68	0	0	0	0	1	0	0	0	0	0	1	0	0	0	0	0	0	0	0	0	0	0	0	0
C1orf74	0	0	0	0	0	0	0	0	-1	0	0	0	0	0	0	0	0	0	0	0	0	0	0	0
C1orf83	-1	0	0	0	0	0	0	0	0	0	0	0	0	0	0	0	0	0	0	0	0	0	0	0
C1orf85	-1	0	0	0	0	0	0	0	0	0	1	0	1	0	0	0	0	0	0	0	0	0	0	0
C1orf86	0	0	0	0	0	0	0	0	0	0	0	0	0	0	1	0	0	1	0	0	0	0	0	0
C1orf88	0	0	0	0	0	0	0	0	-1	1	0	0	0	0	0	0	0	0	0	0	0	0	0	0
C1orf9	-1	0	0	0	0	1	0	0	0	0	0	0	0	0	0	0	0	0	0	0	0	1	0	0
C1orf93	0	-1	0	0	0	0	0	0	0	0	0	0	0	0	0	0	0	0	0	0	0	0	0	0
C1orf95	0	0	0	0	0	0	-1	0	0	0	0	0	0	0	0	0	0	0	0	0	0	0	0	0
C1orf96	0	0	-1	1	0	0	0	1	0	1	0	0	0	0	0	0	0	0	0	0	0	0	0	0
C1orf97	0	0	0	0	-1	0	0	0	0	0	0	0	0	0	0	0	0	-1	0	0	0	0	0	0
C1QBP	0	0	0	0	0	0	0	0	0	0	0	0	0	0	0	0	0	0	0	0	0	-1	0	0
C1QL1	1	0	0	0	0	0	0	0	0	1	0	0	0	0	0	0	0	0	0	0	0	0	0	0
C1QL4	0	0	0	0	0	0	0	0	0	0	0	0	0	0	0	0	-1	0	0	0	0	0	0	0
C1QTNF1	0	0	1	0	0	0	0	0	0	-1	0	0	1	0	0	0	0	0	1	0	0	0	0	0
C1QTNF2	0	0	0	0	0	0	0	0	0	-1	0	0	0	0	0	0	0	0	0	0	0	0	0	0
C1QTNF3	0	0	0	0	0	0	0	0	0	0	0	0	0	0	1	0	0	0	0	0	0	0	0	0
C1QTNF4	0	0	0	0	1	0	0	0	0	0	0	0	0	0	0	0	0	0	0	0	0	0	0	0
C1QTNF6	1	0	-1	0	0	0	0	-1	-1	0	0	0	0	0	0	0	0	0	0	0	0	0	0	0
C1R	1	-1	0	0	0	0	0	1	-1	-1	0	0	1	0	0	0	0	1	1	0	1	1	1	0
C1RL	0	-1	0	0	0	0	0	-1	-1	-1	0	0	1	0	0	0	0	0	1	0	0	0	0	0
C1S	1	-1	0	0	0	0	0	0	-1	-1	0	0	1	0	-1	0	0	0	1	0	0	1	1	0
C2	-1	0	0	1	0	0	0	0	0	0	0	0	0	0	0	0	0	0	0	0	0	0	0	0
C20orf103	1	0	0	0	-1	0	0	0	0	0	0	0	0	0	-1	0	0	0	0	0	0	0	0	0
C20orf106	0	0	0	0	0	0	0	0	0	1	0	0	0	0	0	0	0	0	0	0	0	0	0	0
C20orf108	0	0	-1	0	0	0	0	-1	1	0	0	0	0	0	0	0	0	0	0	0	0	0	0	0
C20orf11	0	0	-1	0	0	0	0	0	0	0	0	0	0	0	0	0	0	0	0	0	0	0	0	0
C20orf111	0	0	0	0	0	0	0	1	0	0	0	0	0	0	0	0	0	1	0	0	0	0	0	0
C20orf112	1	0	0	0	0	0	0	0	1	0	0	0	1	0	0	0	0	0	0	0	0	0	0	0
C20orf114	0	0	0	0	0	0	0	0	0	0	0	0	0	0	0	0	1	0	0	0	0	0	0	0
C20orf117	1	0	0	0	0	0	0	0	0	0	0	0	0	0	0	0	0	0	0	0	0	0	0	0
C20orf118	0	0	0	0	0	1	0	0	0	0	0	0	0	0	0	0	0	0	0	0	0	0	0	0
C20orf12	0	0	0	0	0	0	0	0	0	0	0	0	-1	0	0	0	0	0	0	0	0	0	0	0
C20orf132	0	0	-1	0	0	0	0	0	0	0	0	0	0	0	0	0	0	0	0	0	0	0	0	0
C20orf141	0	0	-1	0	0	0	0	0	0	0	0	0	0	0	0	0	0	0	0	0	0	0	0	0
C20orf144	0	0	0	0	0	0	0	0	0	0	0	0	0	0	0	0	1	0	0	0	0	0	0	0
C20orf151	0	0	0	1	0	0	0	0	0	0	0	0	0	0	0	0	0	0	0	0	0	0	0	0
C20orf152	0	0	0	0	-1	0	0	0	0	0	0	0	0	0	-1	0	0	1	0	0	0	0	0	0
C20orf160	0	0	0	-1	0	0	0	0	0	0	0	0	0	0	0	1	0	0	0	0	0	0	0	0
C20orf173	0	0	-1	0	0	0	0	0	0	0	0	0	0	0	0	0	0	0	0	0	0	0	0	0
C20orf177	0	0	0	0	0	0	0	0	1	0	0	0	0	0	0	0	0	0	0	0	0	0	0	0
C20orf186	0	0	0	0	1	0	0	0	0	0	0	0	0	0	0	0	1	1	0	0	0	0	0	0
C20orf194	0	0	0	0	0	0	0	-1	0	0	0	0	0	0	0	0	0	0	0	0	0	0	0	0
C20orf195	0	0	0	0	0	0	0	-1	0	0	0	0	0	0	1	0	0	0	0	0	0	0	0	0
C20orf196	0	0	-1	0	0	0	0	0	1	0	0	0	0	0	1	0	1	-1	0	0	0	0	0	0
C20orf197	0	0	0	0	0	0	0	-1	1	0	0	0	0	0	0	0	0	0	0	0	0	0	0	0
C20orf20	0	0	0	1	0	0	0	0	1	0	0	0	0	0	0	0	-1	0	0	0	0	0	0	0
C20orf201	0	0	0	0	0	0	0	0	0	1	0	0	0	0	0	0	0	0	0	0	0	0	0	0
C20orf27	0	0	0	0	0	0	0	0	1	0	0	0	0	0	0	0	0	0	0	0	0	0	0	0
C20orf29	0	0	0	0	0	0	0	0	1	0	0	0	0	0	0	0	0	0	0	0	0	0	0	0
C20orf30	0	0	0	0	0	0	0	0	1	0	0	0	0	0	0	0	0	0	0	0	0	0	0	0
C20orf46	0	0	-1	1	0	0	0	-1	0	0	0	0	0	0	0	0	0	-1	0	0	0	0	0	0
C20orf54	0	0	0	0	0	0	0	-1	0	0	0	0	0	0	0	0	1	0	0	0	0	0	0	0
C20orf62	0	0	0	0	0	0	0	0	0	0	0	0	0	0	1	0	0	0	0	0	0	0	0	0
C20orf72	0	0	0	0	0	-1	0	0	0	0	0	0	0	0	0	0	0	0	0	0	0	0	0	0
C20orf79	0	0	0	0	0	0	0	0	0	0	1	0	0	0	0	0	0	0	0	0	0	0	0	0
C20orf94	0	0	0	-1	0	0	0	0	0	0	0	0	0	0	0	0	0	0	0	0	0	0	0	0
C20orf96	0	0	0	0	0	0	0	0	1	-1	0	0	0	0	0	0	0	0	0	0	0	0	0	0
C21orf104	0	0	-1	0	0	0	0	0	0	0	0	0	0	0	-1	0	0	0	0	0	0	0	0	0
C21orf130	0	0	-1	0	-1	0	0	0	0	0	0	0	0	0	0	0	0	0	0	0	0	0	0	0
C21orf131	0	0	0	1	0	0	0	0	0	0	0	0	0	0	0	0	0	0	0	0	0	0	0	0
C21orf2	0	0	-1	0	-1	0	0	0	0	0	0	0	0	0	0	0	0	0	0	0	0	0	0	0
C21orf30	0	0	-1	0	0	0	0	0	0	0	0	0	0	0	0	0	0	0	0	0	0	0	0	0
C21orf33	0	0	0	0	0	-1	0	0	0	0	0	0	0	0	0	0	0	0	0	0	0	0	0	0
C21orf34	0	0	0	0	-1	0	0	0	0	0	0	0	0	0	0	0	0	0	0	0	0	0	0	0
C21orf37	0	0	0	0	0	0	0	0	0	0	0	0	0	0	0	0	0	1	0	0	0	0	0	0
C21orf45	-1	0	0	0	0	0	0	0	0	0	0	0	0	0	0	0	0	0	0	0	0	0	0	0
C21orf58	0	0	0	0	0	0	0	1	0	0	0	0	0	0	0	0	0	0	0	0	0	0	0	0
C21orf59	-1	0	0	0	0	0	0	0	0	0	0	0	0	0	0	0	0	0	0	0	0	0	0	0
C21orf63	0	-1	0	0	0	0	0	0	0	0	0	0	1	0	1	0	0	0	0	0	0	0	0	0
C21orf67	0	0	0	0	0	0	0	0	0	1	0	0	0	0	0	0	0	-1	0	0	0	0	0	0
C21orf7	0	0	-1	0	0	0	0	-1	-1	0	0	0	0	0	0	0	0	0	0	0	0	0	0	0
C21orf70	0	0	0	0	-1	0	0	0	0	0	0	0	0	0	1	0	0	0	0	0	0	0	0	0
C21orf71	0	0	0	-1	-1	0	0	0	1	0	0	0	0	0	0	0	0	1	0	0	0	0	0	0
C21orf81	0	0	0	0	0	0	0	0	0	-1	-1	0	0	0	0	0	0	0	0	0	0	0	0	0
C21orf84	0	0	0	0	0	0	0	0	0	0	0	0	0	0	0	0	0	0	1	0	0	0	0	0
C21orf88	0	0	0	0	0	0	0	0	0	0	0	0	0	0	0	0	0	1	0	0	0	0	0	0
C21orf90	0	0	0	0	0	0	0	0	0	0	0	0	0	0	1	0	0	0	0	0	0	0	0	0
C21orf91	0	0	0	-1	0	0	0	0	-1	0	0	0	0	0	0	0	0	0	0	0	0	0	0	0
C21orf94	0	0	0	0	0	0	0	0	0	0	0	0	0	0	1	0	0	0	0	0	0	0	0	0
C21orf96	0	0	1	0	1	0	0	0	0	0	0	0	0	0	0	0	0	0	0	0	0	0	0	0
C22orf15	0	0	0	-1	0	0	0	0	0	0	0	0	0	0	0	0	0	0	0	0	0	0	0	0
C22orf23	0	0	0	0	0	0	0	-1	0	0	0	0	0	0	0	0	0	-1	0	0	0	0	0	0
C22orf25	0	0	0	0	0	0	0	0	0	0	0	0	0	0	0	0	1	0	0	0	0	0	0	0
C22orf29	0	0	0	0	0	0	0	0	1	0	0	0	0	0	0	0	0	0	0	0	0	0	0	0
C22orf34	0	0	0	1	0	0	0	0	0	0	0	0	0	0	0	0	0	0	0	0	0	0	0	0
C22orf36	0	0	0	0	0	0	0	0	-1	0	0	0	0	0	-1	0	1	0	0	0	0	0	0	0
C22orf37	0	0	0	0	0	0	0	0	0	0	1	0	0	0	0	0	0	0	0	0	0	0	0	0
C22orf39	0	0	0	0	0	0	0	1	0	0	0	0	0	0	0	0	0	0	0	0	0	0	0	0
C22orf41	0	0	0	0	0	0	0	0	0	0	0	0	0	0	-1	0	0	0	0	0	0	0	0	0
C22orf46	0	0	-1	0	0	0	0	0	0	0	0	0	0	0	0	0	0	0	0	0	0	0	0	0
C2CD2	0	0	0	0	0	0	0	0	0	0	0	0	0	0	0	0	0	1	0	0	0	0	0	0
C2CD2L	0	0	0	0	1	0	-1	0	0	0	0	0	0	0	0	0	0	0	0	0	0	0	0	0
C2CD3	0	0	-1	1	-1	0	0	0	0	0	0	0	0	0	0	0	0	0	0	0	0	0	0	0
C2CD4C	0	0	0	0	0	0	0	-1	0	0	0	0	0	0	0	0	0	0	0	0	0	0	0	0
C2orf14	0	0	-1	0	0	0	0	0	0	0	0	0	0	0	0	0	0	0	0	0	0	0	0	0
C2orf15	-1	-1	-1	0	0	0	0	0	-1	-1	0	0	0	0	0	0	0	0	0	0	0	0	0	0
C2orf18	0	0	0	0	0	0	-1	0	0	0	0	0	0	0	0	0	0	0	0	0	0	0	0	0
C2orf19	0	0	-1	0	0	0	0	0	0	0	0	0	0	0	0	0	0	0	0	0	0	0	0	0
C2orf24	0	0	0	0	0	0	0	0	-1	0	0	0	0	0	0	0	0	0	0	0	0	0	0	0
C2orf27A	0	0	0	0	0	0	0	1	0	1	0	0	0	0	0	0	0	1	0	0	0	0	0	0
C2orf3	-1	0	0	0	0	0	0	0	1	0	-1	0	0	0	0	0	0	0	0	0	0	0	0	0
C2orf43	-1	0	0	0	0	0	0	0	0	0	0	0	0	0	0	0	0	0	0	0	0	0	0	0
C2orf44	0	0	0	0	0	0	0	0	1	0	0	0	0	0	0	0	0	0	0	0	0	0	0	0
C2orf47	0	0	0	0	0	0	0	0	0	0	0	0	0	0	1	0	0	0	0	0	0	0	0	0
C2orf54	0	0	0	0	0	0	0	0	0	0	0	0	0	-1	0	0	0	0	0	0	0	0	0	0
C2orf55	0	0	0	-1	-1	0	0	0	0	0	0	0	0	0	0	0	1	0	0	0	0	0	0	0
C2orf60	0	0	1	0	0	0	0	0	0	0	0	0	0	0	1	0	0	0	0	0	0	0	0	0
C2orf61	0	0	0	0	0	0	0	0	0	0	0	0	0	0	-1	0	0	0	0	0	0	0	0	0
C2orf63	0	0	0	1	0	0	0	0	0	0	0	0	0	0	0	0	0	0	0	0	0	0	0	0
C2orf64	0	0	-1	0	0	0	0	0	0	0	0	0	0	0	0	0	0	0	0	0	0	0	0	0
C2orf65	0	0	1	0	0	0	0	0	0	0	0	0	0	0	0	0	0	0	0	0	0	0	0	0
C2orf67	0	0	0	0	0	-1	0	0	0	0	0	0	0	0	0	0	0	0	0	0	0	0	0	0
C2orf68	0	0	-1	0	0	-1	0	0	0	0	0	0	0	0	0	0	0	0	0	0	0	0	0	0
C2orf69	0	0	0	0	0	0	0	0	0	1	0	0	0	0	1	0	0	0	0	0	0	0	0	0
C2orf72	0	-1	-1	0	0	0	0	0	0	0	0	0	0	0	0	0	0	0	0	0	0	0	0	0
C2orf76	0	0	0	0	0	1	0	0	0	0	0	0	0	0	0	0	0	0	0	0	0	0	0	0
C2orf77	0	0	0	0	1	0	0	0	0	0	0	0	0	0	0	0	0	0	0	0	0	0	0	0
C2orf81	0	0	0	0	0	0	0	0	-1	0	0	0	0	0	0	0	0	0	0	0	0	0	0	0
C2orf82	0	0	-1	0	0	0	0	0	0	0	0	0	0	0	0	0	0	0	0	0	0	0	0	0
C2orf88	0	0	0	0	0	0	0	0	0	0	0	0	0	0	1	0	0	0	0	0	0	0	0	0
C2orf89	0	0	1	0	0	0	0	0	0	0	0	0	1	0	0	0	0	0	0	0	0	0	0	0
C3	-1	-1	1	0	0	0	0	-1	1	-1	0	0	1	0	1	0	0	0	1	0	0	0	0	0
C3AR1	1	0	0	0	0	0	-1	0	1	0	0	0	0	0	0	0	0	0	0	0	0	0	0	0
C3orf1	-1	0	0	0	0	0	0	0	0	0	0	0	0	0	0	0	0	0	0	0	0	0	0	0
C3orf10	0	0	0	0	0	0	0	-1	0	0	0	0	0	0	0	0	0	0	0	0	0	0	0	0
C3orf14	-1	0	0	-1	0	0	0	0	1	1	0	0	0	0	0	0	0	1	1	0	0	0	0	0
C3orf15	0	0	0	1	0	0	0	0	0	0	0	0	0	0	-1	0	0	0	0	0	0	0	0	0
C3orf17	0	0	0	0	0	0	0	0	0	0	0	0	0	0	0	0	0	1	0	0	0	0	0	0
C3orf19	-1	0	0	0	0	0	0	0	0	0	0	0	0	0	0	0	0	0	0	0	0	0	0	0
C3orf20	0	0	0	0	0	0	0	0	0	0	0	0	0	0	-1	0	0	0	0	0	0	0	0	0
C3orf21	0	0	0	0	0	0	0	0	0	0	0	0	1	0	0	0	0	0	0	0	0	0	0	0
C3orf23	-1	0	-1	0	0	-1	0	0	0	0	0	0	0	0	0	0	0	0	0	0	0	0	0	0
C3orf25	0	0	0	0	0	0	0	-1	0	0	0	0	0	0	0	0	0	0	0	0	0	0	0	0
C3orf26	-1	0	0	0	0	0	0	0	1	0	0	0	0	0	0	0	0	0	0	0	0	0	0	0
C3orf31	0	0	1	0	0	0	0	0	0	0	0	0	0	0	0	0	0	0	0	0	0	0	0	0
C3orf32	0	0	0	0	0	0	0	0	0	0	0	0	0	0	-1	0	0	0	0	0	0	0	0	0
C3orf33	-1	0	0	0	0	0	0	0	1	0	0	0	0	0	0	0	0	0	0	0	0	0	0	0
C3orf34	0	0	0	0	0	0	0	0	0	0	0	0	1	0	0	0	0	0	0	0	0	0	0	0
C3orf36	0	0	-1	0	0	0	0	0	0	1	0	0	0	0	0	0	0	1	0	0	0	0	0	0
C3orf37	-1	0	0	0	0	0	0	-1	0	0	0	0	0	0	0	0	0	0	0	0	0	0	0	-1
C3orf38	0	0	0	0	0	0	0	0	0	0	0	0	1	0	0	-1	0	0	0	0	0	0	0	0
C3orf39	0	0	0	0	0	0	0	0	1	0	0	0	0	0	0	0	0	0	0	0	0	0	0	0
C3orf42	0	0	0	-1	-1	0	0	0	0	0	0	0	0	0	0	0	0	0	0	0	0	0	0	0
C3orf43	0	0	0	0	0	0	0	0	0	0	0	0	0	0	1	0	0	0	0	0	0	0	0	0
C3orf51	0	0	0	0	0	0	-1	0	0	0	0	0	0	0	0	0	0	0	0	0	0	0	0	0
C3orf52	0	1	1	-1	0	0	0	-1	0	0	0	0	0	0	0	1	0	0	0	0	0	0	0	0
C3orf54	0	0	0	0	0	0	0	-1	0	1	0	0	0	0	0	0	0	0	0	0	0	0	0	0
C3orf55	0	0	0	1	0	0	0	0	0	0	0	0	0	0	0	0	0	0	0	0	0	0	0	0
C3orf56	0	0	0	0	0	0	0	0	0	0	1	0	0	0	0	0	0	0	0	0	0	0	0	0
C3orf57	-1	-1	0	0	0	0	0	-1	0	0	0	0	0	0	0	0	0	0	0	0	0	0	0	0
C3orf58	-1	0	0	0	0	0	0	0	0	0	0	0	1	0	0	0	0	0	0	0	0	0	0	0
C3orf59	1	0	0	0	0	0	0	0	0	0	0	0	0	0	0	0	0	0	0	0	0	0	0	0
C3orf62	0	0	0	0	0	0	0	0	-1	0	0	0	0	0	0	0	0	0	0	0	0	0	0	0
C3orf63	0	0	0	0	0	-1	0	0	0	0	0	0	0	0	0	0	0	1	0	0	0	0	0	0
C3orf64	0	0	0	0	0	0	0	-1	0	0	0	0	0	0	0	0	0	0	0	0	0	0	0	0
C3orf66	0	0	0	0	0	0	0	0	0	0	0	0	0	0	1	0	0	0	0	0	0	0	0	0
C3orf67	-1	0	0	0	0	0	0	0	0	0	0	0	0	0	0	0	0	0	0	0	0	0	0	0
C3orf70	1	0	0	0	0	0	0	0	0	0	0	0	0	0	0	0	0	1	0	0	0	0	0	0
C3orf75	0	0	-1	0	0	0	0	0	1	0	0	0	0	0	1	0	0	0	0	0	0	0	0	0
C3orf78	0	-1	0	0	0	0	0	0	0	1	0	0	0	0	0	0	0	0	0	0	0	0	0	0
C3orf79	0	0	0	0	0	0	0	0	0	-1	0	0	0	0	0	0	0	-1	0	0	0	0	0	0
C3P1	0	0	0	0	0	0	0	0	0	0	0	0	0	0	0	0	0	1	0	0	0	0	0	0
C4A /// C4B /// LOC100509001	0	0	0	0	0	0	1	0	0	0	0	0	0	0	0	0	0	0	0	0	0	0	0	0
C4BPA	-1	-1	0	0	0	1	0	0	0	0	0	0	0	0	0	0	0	0	0	0	0	0	0	0
C4BPB	-1	0	-1	0	-1	0	0	0	0	0	0	0	0	0	0	0	0	0	0	0	0	0	0	0
C4orf10	0	0	0	0	0	0	0	0	0	0	0	0	0	0	0	0	0	0	0	0	-1	0	0	0
C4orf17	0	0	0	0	1	0	0	0	0	0	0	0	0	0	0	0	0	0	0	0	0	0	0	0
C4orf19	-1	0	0	0	0	0	0	0	0	0	0	0	0	0	0	0	0	0	0	0	0	0	0	0
C4orf21	0	0	0	0	0	-1	0	0	1	0	0	0	0	0	0	0	-1	0	0	0	0	0	0	0
C4orf26	0	1	0	0	0	0	0	0	0	1	0	0	0	0	1	0	0	0	0	0	0	0	0	0
C4orf27	0	0	0	0	0	-1	0	1	0	0	0	0	0	0	0	0	0	0	0	0	0	0	0	0
C4orf3	0	0	-1	0	0	1	0	0	0	0	0	0	0	0	1	0	0	0	0	0	0	0	0	0
C4orf31	1	-1	0	0	0	0	0	0	0	-1	0	0	0	0	1	0	0	0	0	0	0	0	0	0
C4orf32	0	0	0	0	0	0	0	0	0	1	0	0	0	0	0	1	0	0	0	0	0	0	0	0
C4orf33	0	0	0	0	0	-1	0	0	-1	0	0	0	0	0	0	0	0	-1	0	0	0	0	0	0
C4orf34	-1	0	0	0	0	0	0	0	-1	0	0	0	0	0	1	-1	0	0	0	0	0	0	0	0
C4orf36	0	0	0	0	0	0	0	0	-1	0	0	0	0	0	0	0	0	0	0	0	0	0	0	0
C4orf39	0	0	0	0	0	0	0	1	1	0	0	0	0	0	0	0	0	0	0	0	0	0	0	0
C4orf41	0	0	0	0	0	0	1	0	0	0	0	0	0	0	0	0	0	0	0	0	0	0	0	0
C4orf43	0	0	0	0	0	0	0	0	0	1	0	0	0	0	0	0	0	0	0	0	0	0	0	0
C4orf46	0	0	0	0	0	-1	0	0	0	0	0	0	0	0	0	0	-1	0	1	0	0	0	0	0
C4orf47	0	1	-1	1	0	0	0	0	0	0	0	0	0	0	0	0	0	0	0	0	0	0	0	0
C4orf49	0	0	-1	0	-1	0	0	0	0	0	-1	0	0	0	1	0	0	0	0	0	0	0	0	0
C4orf6	0	0	1	0	0	0	0	0	0	0	0	0	0	0	0	0	0	0	0	0	0	0	0	0
C4orf7	0	0	1	0	0	0	0	0	1	0	0	0	0	0	0	0	0	0	0	0	0	0	0	0
C5	-1	-1	0	0	0	-1	0	0	0	-1	0	0	0	0	-1	-1	0	0	0	0	0	1	1	0
C5AR1	0	0	0	0	0	0	0	0	0	-1	0	0	0	0	0	0	0	0	0	0	0	0	0	0
C5orf13	0	1	-1	0	0	0	0	1	1	1	1	0	0	0	0	0	-1	0	0	1	1	1	1	1
C5orf15	0	0	0	0	0	0	0	0	0	0	-1	0	0	0	0	0	0	0	0	0	0	0	0	0
C5orf17	0	0	0	0	0	0	0	0	0	0	0	0	0	0	0	0	0	1	0	0	0	0	0	0
C5orf20	0	0	0	0	0	0	0	0	0	1	0	0	0	0	0	0	0	0	0	0	0	0	0	0
C5orf22	-1	0	0	0	0	0	0	0	0	0	0	0	0	0	-1	0	0	0	0	0	0	0	0	0
C5orf23	0	0	0	0	0	0	0	0	0	0	0	0	0	0	0	0	0	0	1	0	0	0	0	0
C5orf24	0	0	0	0	0	0	0	1	0	0	0	0	0	0	0	0	0	0	0	0	0	0	0	0
C5orf28	-1	0	0	0	0	0	0	0	0	0	0	0	0	0	0	0	0	0	0	0	0	0	0	0
C5orf30	0	0	0	0	0	0	0	1	0	0	0	0	0	0	0	0	0	0	0	0	0	0	0	0
C5orf32	-1	0	0	0	0	0	0	-1	-1	0	0	0	0	0	0	0	0	0	-1	0	0	0	0	0
C5orf33	-1	0	0	0	0	0	0	0	0	0	0	0	0	0	0	0	0	-1	0	0	0	0	0	0
C5orf34	0	0	1	0	1	-1	0	0	0	1	0	0	0	0	0	0	0	0	1	0	0	0	0	0
C5orf35	-1	0	0	-1	0	0	0	0	0	0	0	0	0	0	0	0	0	0	0	0	0	0	0	0
C5orf39	0	0	0	0	0	-1	0	0	0	0	0	0	0	0	0	0	0	0	0	0	0	0	0	0
C5orf4	0	0	-1	0	-1	0	0	-1	-1	-1	0	0	0	0	0	0	1	0	0	0	0	0	0	0
C5orf41	0	0	0	0	0	0	0	1	-1	-1	0	0	0	0	1	-1	0	0	0	0	0	0	0	0
C5orf42	0	0	0	0	0	0	0	0	-1	-1	1	0	0	0	0	0	0	0	0	0	0	0	0	0
C5orf44	-1	0	0	0	0	-1	0	0	1	0	0	0	0	0	0	0	0	0	0	0	0	0	0	0
C5orf46	0	1	-1	0	0	0	0	0	0	0	0	0	-1	0	-1	0	0	-1	0	0	0	0	0	0
C5orf48	0	0	0	1	0	0	0	0	0	0	0	0	0	0	0	0	0	0	0	0	0	0	0	0
C5orf51	-1	0	0	0	0	0	0	0	0	0	0	0	0	0	0	0	0	0	0	0	0	0	0	0
C5orf53	0	0	0	0	0	-1	0	0	-1	0	0	0	0	0	1	0	0	0	0	0	0	0	0	0
C5orf54	0	0	0	0	0	-1	0	1	0	0	0	0	0	0	0	0	0	0	0	0	0	0	0	0
C5orf55	0	0	0	0	-1	0	0	0	1	0	0	0	0	0	0	0	0	0	0	0	0	0	0	0
C5orf56	0	0	1	0	0	0	0	0	-1	0	0	0	0	0	0	0	0	0	0	0	0	0	0	0
C5orf58	0	0	0	0	1	0	0	0	0	0	0	0	0	0	-1	0	0	0	0	0	0	0	0	0
C5orf62	0	0	0	0	0	-1	0	1	0	0	0	0	0	0	0	0	0	0	0	0	0	0	0	0
C6orf1	0	0	1	0	0	0	0	0	0	0	0	0	0	0	0	0	0	0	0	0	0	0	0	0
C6orf10	0	0	1	0	0	0	0	0	0	0	0	0	0	0	0	0	0	1	0	0	0	0	0	0
C6orf105	0	0	0	0	0	0	0	0	0	1	0	0	0	0	0	0	0	0	0	-1	-1	-1	-1	-1
C6orf106	-1	0	0	0	0	0	-1	0	0	0	0	0	0	0	0	0	0	0	0	0	0	0	0	0
C6orf108	-1	0	1	0	0	0	0	0	0	0	0	0	0	0	1	0	0	0	0	-1	0	-1	0	0
C6orf112	0	0	0	0	1	0	0	0	0	0	0	0	0	0	0	0	0	0	0	0	0	0	0	0
C6orf114	0	0	0	-1	-1	0	0	0	0	0	0	0	0	0	0	0	0	0	0	0	0	0	0	0
C6orf115	0	0	0	0	0	0	0	-1	0	0	0	0	0	0	0	0	0	0	0	0	0	0	0	0
C6orf118	0	0	0	-1	0	0	0	0	0	0	0	0	0	0	0	0	0	0	0	0	0	0	0	0
C6orf124	0	0	0	0	0	0	1	0	-1	0	0	0	0	0	0	0	0	1	0	0	0	0	0	0
C6orf125	0	0	0	0	0	0	0	0	0	0	-1	0	0	0	0	0	0	0	0	0	0	0	0	0
C6orf130	-1	0	0	0	0	0	0	0	0	0	0	0	0	0	0	0	0	0	0	0	0	0	0	0
C6orf132	0	0	-1	0	-1	1	0	0	-1	0	0	0	-1	0	0	0	0	0	0	0	0	0	0	0
C6orf138	0	0	0	0	0	0	0	0	1	0	0	0	0	0	0	0	0	0	1	0	0	0	0	0
C6orf141	0	0	0	0	-1	1	0	0	0	0	0	0	0	0	0	0	0	0	0	0	0	0	0	0
C6orf142	-1	0	0	0	0	0	0	0	0	0	0	0	0	0	1	0	0	0	0	0	0	0	0	0
C6orf145	0	1	0	0	0	1	0	0	0	0	0	0	0	0	0	1	0	0	0	0	0	1	1	1
C6orf147	0	0	0	0	0	0	0	0	1	0	0	0	0	0	0	0	0	0	0	0	0	0	0	0
C6orf15	0	0	0	0	0	0	0	0	0	0	0	0	0	0	0	0	1	0	0	0	0	0	0	0
C6orf155	0	0	-1	-1	0	0	0	0	0	-1	0	0	0	0	0	0	0	0	0	0	0	0	0	0
C6orf162	0	0	-1	0	0	0	0	0	0	0	0	0	0	0	0	0	0	0	0	0	0	0	0	0
C6orf165	0	0	0	0	0	0	0	0	0	0	0	0	0	0	-1	0	0	0	0	0	0	0	0	0
C6orf168	1	1	-1	0	-1	0	0	0	-1	-1	0	0	0	0	0	0	0	0	0	0	0	0	0	0
C6orf170	0	0	0	0	0	-1	0	0	0	0	0	0	0	0	0	0	0	0	0	0	0	0	0	0
C6orf174	1	0	0	0	0	0	0	0	0	-1	0	0	0	0	1	1	0	0	0	0	0	0	0	0
C6orf176	0	0	0	0	-1	0	0	0	0	0	0	0	1	0	0	0	0	0	0	0	0	0	0	0
C6orf186	-1	0	0	0	0	0	0	0	0	0	0	0	0	0	0	0	0	0	0	0	0	0	0	0
C6orf192	-1	-1	0	0	0	0	0	-1	0	-1	0	0	0	0	0	0	0	0	0	0	0	0	0	0
C6orf201	0	0	0	0	1	0	0	0	0	0	0	0	0	0	0	0	0	0	0	0	0	0	0	0
C6orf203	-1	0	0	0	0	0	0	0	0	0	0	0	0	0	0	0	0	0	0	0	0	0	0	0
C6orf204	0	0	0	0	0	0	0	0	0	0	0	0	0	0	-1	0	0	0	0	0	0	0	0	0
C6orf211	-1	0	0	0	0	0	0	0	0	0	0	0	0	0	0	0	0	0	0	0	0	0	0	0
C6orf225	0	0	0	0	0	-1	0	1	0	-1	0	0	1	0	0	0	0	0	0	0	0	0	0	0
C6orf25	0	0	0	0	0	0	0	0	0	0	0	0	0	-1	0	0	0	0	0	0	0	0	0	0
C6orf26	0	0	0	0	0	0	0	1	0	0	0	0	0	0	0	0	0	0	0	-1	0	0	0	0
C6orf48	0	0	0	0	0	0	0	0	0	0	0	0	0	0	0	0	0	0	-1	0	0	0	0	0
C6orf58	0	0	1	0	0	0	0	0	0	-1	0	0	0	0	0	0	0	0	0	0	0	0	0	0
C6orf62	-1	0	0	0	0	0	0	0	0	1	0	0	0	0	0	0	0	0	0	0	0	0	0	0
C6orf70	0	0	0	0	0	0	0	1	0	0	0	0	0	0	0	0	0	0	0	0	0	0	0	0
C6orf89	0	0	0	0	0	1	0	0	0	0	0	0	0	0	0	0	0	0	0	0	0	0	0	0
C6orf97	0	0	1	0	0	0	0	0	0	0	0	0	0	0	0	0	0	0	0	0	0	0	0	0
C6orf99	0	0	-1	0	-1	0	0	0	0	0	0	0	0	0	0	0	0	0	0	0	0	0	0	0
C7orf10	0	0	-1	0	0	0	0	0	0	1	0	0	0	0	1	0	0	0	0	0	0	0	0	0
C7orf11	0	0	0	0	0	0	0	0	0	1	0	0	0	0	0	0	0	0	0	0	0	0	0	0
C7orf13	-1	0	0	0	0	0	0	0	0	0	0	0	0	0	0	0	0	0	0	0	0	0	0	0
C7orf16	0	0	0	0	1	0	0	0	0	0	0	0	0	0	0	0	0	0	0	0	0	0	0	0
C7orf25	0	0	0	0	0	0	0	-1	0	0	0	0	0	0	0	0	0	0	0	0	0	0	0	0
C7orf26	0	0	0	0	0	0	0	0	0	0	0	0	0	0	0	0	0	1	0	0	0	0	0	0
C7orf29	0	0	-1	0	0	1	0	0	0	-1	-1	0	0	0	1	0	0	0	0	0	0	0	0	0
C7orf30	0	0	0	-1	0	0	0	0	1	0	0	0	0	0	0	1	0	0	0	0	0	0	0	0
C7orf31	0	0	0	0	0	-1	0	0	0	0	0	0	0	0	0	0	0	0	0	0	0	0	0	0
C7orf34	0	0	0	0	0	0	0	0	0	0	1	0	0	0	0	0	0	0	0	0	0	0	0	0
C7orf40	0	0	0	0	0	0	0	0	1	1	0	0	0	0	0	0	0	0	0	0	0	0	0	0
C7orf41	0	0	0	0	-1	-1	0	0	0	0	0	0	1	0	0	0	-1	0	0	0	0	0	0	0
C7orf42	0	0	0	0	0	-1	0	0	0	0	0	0	0	0	0	0	0	0	0	0	0	0	0	0
C7orf44	0	1	-1	0	0	1	0	0	1	0	0	0	0	0	0	0	0	0	0	0	0	0	0	0
C7orf46	-1	0	0	0	0	-1	0	0	0	0	0	0	0	0	0	0	0	-1	0	0	0	0	0	0
C7orf50	0	0	0	0	0	0	0	1	0	0	0	0	0	0	0	0	0	0	0	0	0	0	0	0
C7orf55	0	-1	-1	0	0	-1	0	1	1	0	0	0	0	0	0	0	0	0	0	0	0	0	0	0
C7orf57	0	0	0	0	-1	0	0	0	0	0	0	0	0	0	0	0	0	0	0	0	0	0	0	0
C7orf58	1	0	1	0	1	0	0	1	1	1	0	0	0	0	0	0	0	0	0	0	0	0	0	0
C7orf60	0	0	0	0	0	0	0	0	0	0	0	0	0	0	1	0	0	0	0	0	0	0	0	0
C7orf68	0	0	-1	0	0	0	0	0	0	0	0	0	0	0	0	-1	-1	0	0	0	0	0	0	0
C7orf69	0	0	1	0	1	0	0	0	0	0	0	0	0	0	0	0	0	0	0	0	0	0	0	0
C7orf70	0	0	0	0	0	0	0	0	0	1	0	0	0	0	0	0	0	0	0	0	0	0	0	0
C8A	-1	0	0	0	0	0	0	0	0	0	0	0	0	0	0	0	0	0	0	0	0	0	0	0
C8B	-1	0	0	1	0	0	0	0	0	0	0	0	0	0	0	0	0	0	0	0	0	0	0	0
C8orf12	0	0	0	0	1	0	0	0	0	0	0	0	0	0	0	0	0	0	0	0	0	0	0	0
C8orf17	0	0	0	0	0	0	0	0	0	0	-1	0	0	0	0	0	0	0	0	0	0	0	0	0
C8orf22	0	0	0	0	-1	0	0	0	0	0	0	0	0	0	0	0	0	0	0	0	0	0	0	0
C8orf31	0	0	0	-1	0	0	0	0	0	-1	0	0	0	0	0	0	0	0	0	0	0	0	0	0
C8orf33	0	0	0	0	0	0	0	1	1	0	0	0	0	0	0	0	0	0	0	0	0	0	0	0
C8orf34	0	0	0	0	0	0	0	0	0	0	1	0	0	0	0	0	0	0	0	0	0	0	0	0
C8orf37	0	0	0	0	0	-1	0	0	0	0	0	0	0	0	0	0	0	0	0	0	0	0	0	0
C8orf38	0	0	0	0	0	0	0	0	1	0	0	0	0	0	0	0	0	0	0	0	0	0	0	0
C8orf4	0	1	1	0	0	0	0	0	1	0	0	0	0	1	0	0	0	0	0	0	0	0	0	0
C8orf40	0	0	0	0	0	0	0	0	0	0	0	0	0	0	0	0	0	0	-1	0	0	0	0	0
C8orf41	0	0	0	0	0	0	0	0	1	0	0	0	0	0	0	0	0	0	0	0	0	0	0	0
C8orf42	0	0	0	0	0	0	0	0	-1	0	0	0	0	0	-1	0	0	0	0	0	0	0	0	0
C8orf45	-1	0	0	0	0	0	0	0	0	0	0	0	0	0	0	0	0	0	0	0	0	0	0	0
C8orf46	0	0	0	0	0	0	0	0	0	-1	0	0	0	0	-1	0	0	0	0	0	0	0	0	0
C8orf47	-1	0	-1	-1	-1	0	0	0	0	0	0	0	0	0	-1	0	0	0	0	0	0	0	0	0
C8orf55	0	0	0	0	0	-1	0	0	0	0	0	0	0	0	0	0	0	0	0	0	0	0	0	0
C8orf58	0	0	-1	0	0	0	0	0	0	0	0	0	0	0	0	0	0	0	0	0	0	0	0	0
C8orf59	-1	0	0	0	0	1	0	0	0	0	0	0	0	0	0	0	0	0	0	0	0	0	0	0
C8orf73	0	0	0	0	0	0	0	-1	-1	0	0	0	-1	0	1	0	0	-1	0	0	0	0	0	0
C8orf76	0	0	0	0	0	0	0	0	0	0	0	0	0	0	-1	0	0	0	0	0	0	0	0	0
C8orf82	0	0	0	0	1	0	0	0	0	0	0	0	0	0	0	0	0	0	0	0	0	0	0	0
C8orf83	0	0	0	0	0	-1	0	0	0	0	-1	0	0	0	0	0	0	1	0	0	0	0	0	0
C8orf84	1	0	0	0	0	-1	0	0	0	0	0	0	1	0	0	0	0	0	0	0	0	0	0	0
C8orf85	0	0	0	0	0	0	0	0	0	1	0	0	0	0	0	0	0	0	0	0	0	0	0	0
C9orf100	0	0	0	0	1	-1	0	0	0	1	0	0	0	0	0	0	-1	0	0	0	0	0	0	0
C9orf102	0	0	0	0	0	0	0	0	0	0	1	0	0	0	0	0	0	0	0	0	0	0	0	0
C9orf103	0	0	0	0	0	-1	0	0	-1	-1	0	0	0	0	0	0	0	0	0	0	0	0	0	0
C9orf114	0	0	1	0	0	0	0	0	0	0	0	0	0	0	0	0	0	0	0	0	0	0	0	0
C9orf116	0	0	-1	0	0	0	0	0	0	0	-1	0	0	0	-1	0	0	0	0	0	0	0	0	0
C9orf117	0	-1	0	0	0	0	0	0	0	0	0	0	0	0	0	0	0	0	0	0	0	0	0	0
C9orf123	0	0	0	0	0	-1	0	0	1	0	0	0	0	0	0	0	0	0	0	0	0	0	0	0
C9orf125	0	0	0	0	0	0	0	0	0	0	0	0	0	0	-1	0	0	0	0	0	0	0	0	0
C9orf128	0	0	0	0	0	0	0	0	0	0	0	0	0	0	0	0	1	0	0	0	0	0	0	0
C9orf130	0	0	0	-1	0	0	0	1	0	0	0	0	0	0	0	0	0	0	0	0	0	0	0	0
C9orf135	0	0	0	0	0	0	0	0	0	0	-1	0	-1	0	0	0	0	0	0	0	0	0	0	0
C9orf140	0	0	0	0	0	0	0	0	1	0	0	0	0	0	0	0	-1	0	0	0	0	0	0	0
C9orf142	0	0	0	0	0	0	0	1	0	0	0	0	0	0	0	0	0	0	0	0	0	0	0	0
C9orf148	0	0	0	0	0	0	0	0	-1	0	0	0	0	0	0	0	0	0	0	0	0	0	0	0
C9orf150	0	0	1	0	0	1	0	-1	-1	-1	0	0	0	0	0	0	0	0	-1	0	0	0	0	0
C9orf152	0	-1	0	0	0	-1	0	0	0	0	0	0	-1	0	0	0	-1	-1	0	0	0	0	0	0
C9orf156	0	0	0	0	0	0	1	0	0	0	0	0	0	0	-1	0	0	0	0	0	0	0	0	0
C9orf16	0	0	0	0	0	0	0	0	0	0	0	0	0	0	0	0	0	-1	0	0	0	0	0	0
C9orf167	0	0	0	1	0	0	0	0	0	0	0	0	0	1	0	0	0	0	0	0	0	0	0	0
C9orf169	0	0	-1	0	0	0	0	0	0	0	0	0	-1	0	0	0	0	0	0	0	0	0	0	0
C9orf25	0	0	0	0	0	1	0	0	0	0	0	0	0	0	0	0	0	0	0	0	0	0	0	0
C9orf27	0	-1	0	0	0	0	0	0	0	0	0	0	0	0	0	0	0	0	0	0	0	0	0	0
C9orf29	0	0	0	0	1	0	0	0	0	0	0	0	0	0	0	0	0	0	0	0	0	0	0	0
C9orf3	0	0	-1	-1	-1	0	1	0	-1	0	0	0	1	0	-1	0	1	0	0	0	0	1	0	1
C9orf3 /// MIR23B	0	0	0	0	0	0	0	0	0	0	0	0	0	0	0	0	0	0	-1	0	0	0	0	0
C9orf3 /// MIR27B	0	0	0	0	0	0	0	0	0	0	0	0	0	0	0	0	0	0	-1	0	0	0	0	0
C9orf30	0	1	0	0	0	0	0	0	0	0	1	0	0	0	-1	1	0	0	0	0	0	0	0	0
C9orf31	0	0	0	0	0	0	0	0	0	0	0	0	0	-1	0	0	0	0	0	0	0	0	0	0
C9orf37	0	0	0	0	0	0	0	1	0	1	0	0	0	0	0	0	0	0	0	0	0	0	0	0
C9orf40	0	0	0	0	0	-1	0	1	0	0	0	0	0	0	0	0	0	0	0	0	0	0	0	0
C9orf43	0	0	-1	0	0	0	0	0	0	0	0	0	0	0	0	0	0	0	0	0	0	0	0	0
C9orf46	0	0	1	0	1	0	0	0	0	0	0	0	0	0	0	0	0	0	0	0	0	0	0	0
C9orf47	0	0	0	0	0	0	0	0	0	0	0	0	1	0	0	0	1	0	0	0	0	0	0	0
C9orf50	0	0	-1	0	0	0	0	0	0	0	1	0	0	0	1	0	0	0	0	0	0	0	0	0
C9orf53	0	0	0	0	0	0	0	0	0	0	0	0	0	0	0	0	0	-1	0	0	0	0	0	0
C9orf64	0	0	0	0	0	0	0	0	0	0	0	0	0	0	1	0	0	0	0	0	0	0	0	0
C9orf68	0	0	0	1	1	0	1	0	-1	0	0	0	0	0	0	0	0	0	0	0	0	0	0	0
C9orf7	0	0	0	0	-1	0	0	0	0	0	0	0	0	0	0	0	0	0	0	0	0	0	0	0
C9orf72	0	0	1	0	0	0	0	0	0	0	0	0	0	0	0	0	-1	0	0	0	0	0	0	0
C9orf79	0	-1	0	0	-1	0	0	0	0	-1	0	0	0	0	0	0	0	0	0	0	0	0	0	0
C9orf80	0	0	0	-1	0	0	0	0	0	0	0	0	0	0	0	0	0	0	0	0	0	0	0	0
C9orf82	0	0	0	0	0	-1	0	0	0	0	0	0	0	0	0	0	0	0	0	0	0	0	0	0
C9orf84	0	0	0	0	1	0	0	0	0	0	1	0	0	0	-1	0	0	-1	0	0	0	0	0	0
C9orf85	0	0	0	0	0	-1	0	0	-1	1	0	0	0	0	0	0	0	0	0	0	0	0	0	0
C9orf86	1	0	0	0	0	0	0	0	0	0	0	0	0	1	0	0	0	0	0	0	0	0	0	0
C9orf9	0	0	-1	0	0	0	0	0	0	0	0	0	0	0	0	0	1	0	0	0	0	0	0	0
C9orf93	0	0	0	0	0	0	0	0	0	0	-1	0	0	0	1	0	0	0	-1	0	0	0	0	0
C9orf95	0	0	1	1	0	-1	0	0	-1	0	0	0	0	0	0	0	1	0	0	0	0	0	0	0
CA1	0	0	0	0	0	0	0	0	0	0	0	0	0	0	0	0	-1	0	0	0	0	0	0	0
CA11	0	0	-1	0	0	0	0	-1	0	-1	0	0	0	0	1	-1	0	0	-1	0	0	0	0	0
CA12	0	-1	0	0	0	-1	0	-1	-1	0	0	0	1	0	0	0	-1	0	0	0	0	-1	0	-1
CA13	0	0	0	0	0	0	0	0	1	0	0	0	0	0	0	0	0	-1	0	0	0	0	0	0
CA14	0	0	0	0	0	0	0	-1	0	0	0	0	0	0	0	0	0	0	0	0	0	0	0	0
CA2	-1	-1	0	0	0	-1	0	-1	0	0	0	-1	0	0	0	0	0	0	1	-1	-1	-1	-1	-1
CA3	0	0	0	0	0	0	0	0	0	0	0	0	0	0	1	0	0	0	0	0	0	0	0	0
CA5A	0	0	0	1	0	0	0	0	0	0	0	0	0	0	0	0	0	0	0	0	0	0	0	0
CA5B	0	0	0	0	0	0	0	1	0	0	0	0	0	1	1	0	0	0	0	0	0	0	0	0
CA6	0	0	0	0	-1	0	0	0	0	0	0	0	0	0	0	0	0	0	0	0	0	0	0	0
CA8	1	0	0	0	0	0	0	0	0	0	0	0	0	1	0	0	0	0	0	0	0	0	0	0
CA9	0	-1	-1	0	0	0	0	1	0	0	0	0	0	0	1	0	0	0	0	-1	-1	-1	-1	-1
CAB39	0	0	0	0	0	0	0	0	0	0	0	0	-1	0	0	0	0	0	0	0	0	0	0	0
CAB39L	0	0	1	0	0	0	0	0	0	0	0	0	0	0	1	0	0	0	0	0	0	0	0	0
CABLES1	0	-1	-1	0	-1	-1	0	1	1	-1	0	0	0	0	0	-1	0	0	0	0	0	0	0	0
CABLES2	0	0	-1	0	0	0	0	0	0	0	0	0	0	0	0	0	0	0	0	0	0	0	0	0
CABP4	0	0	0	0	0	0	0	0	0	0	0	0	0	0	0	0	1	0	0	0	0	0	0	0
CABP7	0	0	0	0	-1	0	0	0	0	-1	0	0	0	0	0	-1	0	0	0	0	0	0	0	0
CABYR	0	-1	0	0	0	0	0	0	0	0	0	0	0	0	1	0	0	0	0	0	0	0	0	0
CACHD1	0	1	-1	0	-1	0	0	0	1	1	-1	0	0	0	0	0	0	0	0	0	0	0	0	0
CACNA1A	0	0	0	1	0	0	0	0	-1	0	0	0	0	0	0	0	0	0	0	0	0	0	0	0
CACNA1C	1	0	0	0	0	0	0	1	0	0	1	0	0	0	0	0	0	0	0	0	0	0	0	0
CACNA1D	-1	-1	-1	0	0	-1	0	0	0	0	0	0	0	-1	-1	-1	0	0	0	0	0	0	0	0
CACNA1E	0	0	0	1	0	0	0	0	0	0	1	0	0	0	0	0	0	0	0	0	0	0	0	0
CACNA1G	1	0	0	0	0	0	1	0	0	0	-1	0	0	1	0	0	0	0	0	0	0	0	0	0
CACNA1I	0	0	-1	0	0	0	0	0	0	0	0	0	0	0	-1	0	1	0	0	0	0	0	0	0
CACNA2D1	1	0	0	0	0	0	0	0	0	0	0	0	0	0	0	0	0	0	0	0	0	0	0	0
CACNA2D3	1	0	0	0	0	0	0	1	0	1	1	0	0	0	1	0	0	0	0	0	0	0	0	0
CACNB1	0	0	0	0	0	0	0	0	0	-1	0	0	0	0	0	0	0	0	-1	0	0	0	0	0
CACNB2	1	-1	0	0	0	0	0	0	0	0	0	0	0	0	0	0	0	0	0	0	0	0	0	0
CACNB3	1	1	0	0	0	0	0	0	-1	0	0	0	0	0	0	0	0	0	0	0	0	0	0	0
CACNB4	0	0	0	0	0	0	0	0	0	0	0	0	0	0	1	0	0	0	0	0	0	0	0	0
CACNG3	0	0	0	0	0	0	0	0	0	0	0	0	0	-1	0	0	0	0	0	0	0	0	0	0
CACNG4	-1	-1	0	0	0	0	0	0	0	0	0	0	0	0	0	0	0	0	0	0	0	0	0	0
CACNG5	0	0	0	0	0	0	0	0	0	0	0	0	0	0	1	0	0	0	0	0	0	0	0	0
CACNG6	0	0	0	0	0	0	0	0	0	-1	0	0	0	0	0	0	0	0	0	0	0	0	0	0
CACNG7	1	0	0	0	0	0	0	0	0	0	0	0	0	0	0	0	0	0	0	0	0	0	0	0
CACNG8	0	0	0	0	0	0	0	1	0	0	0	0	0	0	0	0	0	0	0	0	0	0	0	0
CACYBP	0	0	0	0	0	0	0	0	1	0	-1	0	0	0	0	0	0	0	0	0	0	0	0	0
CAD	0	0	0	0	-1	0	0	0	1	0	0	0	0	0	0	0	0	-1	0	0	0	0	0	0
CADM1	1	1	0	0	0	0	0	-1	-1	0	0	0	0	0	-1	0	0	0	0	0	0	1	0	-1
CADM2	1	0	-1	0	0	0	0	0	0	-1	0	0	0	0	1	-1	0	0	0	0	0	0	0	0
CADM3	1	0	0	0	1	0	0	0	0	0	0	1	1	0	0	0	0	0	1	1	1	0	1	1
CADM4	0	0	-1	0	-1	0	1	0	0	0	0	0	0	1	0	0	0	0	0	0	0	0	0	0
CADPS	1	0	0	0	0	0	0	0	0	0	1	0	0	0	0	0	0	1	0	0	0	0	0	0
CADPS2	-1	0	1	0	0	0	0	0	0	0	0	0	0	0	0	0	1	-1	0	0	0	0	0	0
CALB1	0	0	0	0	0	0	0	0	0	0	0	0	0	0	1	0	0	-1	0	0	0	0	0	0
CALB2	0	0	1	0	0	0	0	0	0	1	-1	0	-1	0	0	0	0	0	0	0	0	0	0	0
CALCA	0	0	0	0	0	0	0	0	0	0	0	0	0	0	1	0	0	0	0	0	0	0	0	0
CALCB	0	0	-1	0	0	0	0	0	0	0	0	0	0	0	0	0	0	0	0	0	0	0	0	0
CALCOCO1	0	0	0	0	0	0	0	-1	-1	0	0	0	0	0	0	0	1	0	0	0	0	0	0	0
CALCR	0	0	0	0	0	0	0	0	0	1	0	0	0	1	0	0	0	0	0	0	0	0	0	0
CALCRL	0	0	0	0	1	0	0	0	1	-1	0	0	0	0	0	0	0	0	1	0	0	1	0	0
CALD1	1	1	-1	0	0	-1	-1	-1	0	0	0	0	0	-1	-1	1	0	0	1	0	1	0	0	0
CALHM2	0	0	0	0	0	0	0	0	0	0	0	0	1	0	0	0	0	1	0	0	0	0	0	0
CALM1	0	0	0	1	0	0	0	-1	0	0	0	0	0	0	0	0	0	1	0	0	0	1	0	0
CALML3	0	0	0	0	0	0	0	-1	0	0	0	0	1	0	0	0	0	0	0	0	0	0	0	-1
CALML4	0	0	0	0	-1	0	0	1	0	0	0	0	0	0	0	0	0	0	0	0	0	0	0	0
CALML5	0	0	0	0	0	0	0	0	0	0	0	0	0	1	0	0	0	0	0	0	0	0	0	0
CALML6	0	0	0	-1	1	0	0	0	0	0	0	0	0	0	0	0	0	0	0	0	0	0	0	0
CALN1	0	0	0	0	0	0	0	0	0	0	0	0	0	0	0	0	0	-1	0	0	0	0	0	0
CALR	0	0	0	0	0	0	0	1	0	0	0	0	0	0	0	0	0	0	-1	0	0	0	1	0
CALU	0	0	1	0	0	0	0	0	1	0	0	0	0	0	0	0	0	0	0	0	1	1	1	0
CALY	0	0	1	0	0	0	0	0	0	0	0	0	0	1	0	0	0	0	0	0	0	0	0	0
CAMK1	0	0	0	0	0	0	0	0	0	0	0	0	0	0	0	0	0	0	0	0	1	0	0	1
CAMK1D	1	0	0	0	0	0	0	0	-1	1	0	0	0	0	0	0	0	0	-1	0	0	0	0	0
CAMK2A	0	0	-1	0	0	0	0	0	0	0	0	0	0	0	0	0	0	0	0	0	0	0	0	0
CAMK2B	0	0	0	0	0	0	0	0	0	0	0	0	0	0	0	0	1	1	0	-1	-1	-1	-1	-1
CAMK2D	-1	-1	0	0	0	0	0	0	0	-1	0	0	0	0	1	0	0	1	0	0	0	0	0	0
CAMK2N1	0	0	0	0	0	0	0	1	0	0	0	0	-1	0	-1	0	0	-1	0	0	0	0	0	0
CAMK4	1	0	0	0	0	0	0	0	1	0	0	0	0	0	-1	0	0	0	0	0	0	0	0	0
CAMKK1	1	0	0	1	1	0	0	0	0	0	0	0	0	0	1	0	0	0	0	0	0	0	0	0
CAMKK2	0	0	0	0	0	0	0	1	0	0	0	0	0	0	0	0	0	0	0	0	0	0	0	0
CAMKMT	0	0	0	0	0	-1	0	0	0	0	0	0	0	0	0	0	0	0	0	0	0	0	0	0
CAMKV	0	0	0	0	0	0	0	0	0	0	0	0	0	0	1	0	0	0	0	0	0	0	0	0
CAMLG	0	0	0	0	0	0	0	0	0	0	0	0	0	0	1	0	0	0	0	0	0	0	0	0
CAMP	0	0	0	0	0	0	0	0	-1	0	0	-1	0	0	1	0	1	0	0	0	0	0	0	-1
CAMSAP1	0	0	1	0	0	0	0	0	0	0	0	0	0	0	0	0	0	0	0	0	0	0	0	0
CAMSAP1L1	0	1	0	0	0	1	0	0	0	0	0	0	0	0	0	0	0	0	0	0	0	0	0	0
CAMTA1	0	0	0	0	-1	0	0	-1	1	0	0	0	0	0	-1	0	0	0	0	0	0	0	0	0
CAMTA2	0	0	1	0	0	0	0	0	0	0	0	0	0	0	0	0	0	0	0	0	0	0	0	0
CAND1	0	0	0	0	0	-1	0	0	0	0	0	0	0	0	0	0	0	0	0	0	0	0	0	0
CAND2	0	0	0	0	0	0	0	0	0	0	0	0	0	0	-1	0	0	0	0	0	0	0	0	0
CANT1	0	0	0	0	0	0	0	-1	0	0	0	0	0	-1	-1	0	0	0	0	0	0	0	0	0
CANX	0	0	-1	1	0	0	0	0	0	0	0	0	0	0	0	0	0	0	0	0	0	0	0	0
CAP2	0	0	-1	0	0	0	0	0	0	0	0	0	0	-1	0	0	0	1	0	1	0	0	-1	0
CAPG	0	0	0	0	0	0	0	-1	0	0	0	0	-1	0	1	0	0	-1	0	0	0	0	0	0
CAPN1	0	0	0	0	0	0	0	0	0	0	0	0	-1	0	0	0	1	-1	0	0	0	0	0	-1
CAPN10	0	0	0	0	0	0	-1	0	0	0	0	0	0	0	0	0	0	0	0	0	0	0	0	0
CAPN12	0	0	0	0	0	0	0	-1	-1	-1	0	0	0	0	0	0	1	0	0	0	0	0	0	0
CAPN13	0	0	0	-1	0	-1	0	0	0	0	0	0	0	0	1	0	0	-1	0	0	0	0	0	0
CAPN2	1	0	0	0	-1	0	0	0	0	0	0	0	0	0	0	0	0	0	0	0	0	0	0	0
CAPN3	0	0	0	0	0	0	0	0	-1	0	0	0	0	0	0	0	0	0	0	0	0	0	0	0
CAPN5	0	0	0	0	0	0	0	0	0	0	0	0	0	0	-1	0	1	0	0	0	0	0	0	0
CAPN6	1	0	0	0	1	0	0	0	0	0	0	0	0	0	-1	0	0	1	0	0	0	0	0	0
CAPN7	-1	0	0	0	0	0	0	0	0	0	0	0	0	0	0	0	0	0	0	0	0	1	0	0
CAPN8	0	-1	0	0	0	0	0	0	0	1	0	0	-1	0	0	0	0	-1	0	0	0	0	0	0
CAPN9	0	0	-1	0	1	0	0	0	0	0	0	0	0	0	0	0	0	0	0	0	0	0	0	0
CAPNS2	0	0	-1	0	0	0	0	-1	-1	0	0	0	0	0	0	0	0	0	0	0	0	0	0	0
CAPRIN2	0	1	0	0	0	1	0	0	0	0	0	0	1	0	0	0	0	0	0	0	0	0	0	0
CAPS	0	0	0	0	0	0	0	0	-1	-1	0	0	-1	0	1	0	0	0	0	0	0	0	0	0
CAPS2	0	0	0	1	0	-1	0	0	0	0	-1	0	0	0	0	0	0	0	0	0	0	0	0	0
CAPZA1	0	0	0	0	0	0	0	0	0	1	0	0	0	0	0	0	0	0	0	0	0	0	0	0
CAPZB	0	0	1	0	0	0	0	0	0	0	0	0	0	0	0	0	0	0	0	0	0	0	0	0
CARD10	0	0	-1	0	1	0	0	-1	0	0	0	0	0	-1	-1	0	0	0	0	0	0	-1	-1	-1
CARD11	1	0	0	0	0	0	0	0	0	0	0	0	0	0	0	0	0	0	0	0	0	0	0	0
CARD14	0	0	0	1	-1	0	0	0	0	0	0	0	0	0	0	0	0	0	0	0	0	0	0	0
CARD16	0	0	0	0	0	0	0	0	0	0	0	0	1	0	-1	0	0	0	0	0	0	0	0	0
CARD18	0	0	0	0	0	0	0	0	-1	0	0	0	0	0	0	0	0	0	0	0	0	0	0	0
CARD6	0	0	0	0	0	1	0	-1	-1	0	0	0	0	0	0	0	0	0	0	0	0	0	0	0
[truncated: 12,114 more rows]
